# Supplementary material for: Elucidating the origin of chiroptical activity in chiral 2D perovskites through nano-confined growth
Source: Nat Commun. 2022 Jun 7;13:3259. doi: 10.1038/s41467-022-31017-9 (PMC9174244; doi:10.1038/s41467-022-31017-9)
Supplement: Supplementary file 3 — Source Data [file 41467_2022_31017_MOESM3_ESM.xlsx]

## Sheet: Fig. 1.
Figure 1a	wavelength	planar	AAO 66nm	AAO 100 nm	AAO 112 nm				Figure 1b	wavelength	planar	AAO 66nm	AAO 100 nm	AAO 112 nm				Figure 1c	pore size	g-factor max				Figure 1d	2-theta	planar	2-theta	AAO 66nm	2-theta	AAO 100 nm	2-theta	AAO 112 nm
CD spectra	550	0.26845	-1.66347	-3.80479	-1.81217				g-factor	550	9.57348e-05	-0.000640166	-0.000397877	-0.000647945				g-factor max	0	0.000386509				xrd	5	0.00286	4.94	0.00506	4.96	0.00735	4.98	0.00696
	549	-0.46322	-2.21236	-4.57713	-2.87689					549	-0.000165098	-0.00084529	-0.000627857	-0.000775257					66	-0.000940789					5.02	0.00348	4.96	0.00638	4.98	0.00572	5	0.00613
	548	-0.42984	-2.51803	-3.23922	-2.98997					548	-0.000153441	-0.000958019	-0.000648559	-0.000544218					100	-0.00198					5.04	0.00365	4.98	0.00648	5	0.00665	5.02	0.00529
	547	0.41786	-1.60708	-2.36008	-2.12183					547	0.00014844	-0.000605516	-0.00045616	-0.000393646					112	-0.00167					5.06	0.00369	5	0.00583	5.02	0.00922	5.04	0.00599
	546	1.02824	-0.77023	-2.95642	-1.54839					546	0.000362675	-0.00028633	-0.000329206	-0.000489731											5.08	0.0044	5.02	0.00572	5.04	0.01156	5.06	0.00668
	545	0.323	-1.22983	-3.24524	-2.06192					545	0.000114182	-0.000454486	-0.000435718	-0.000533442											5.1	0.00443	5.04	0.00714	5.06	0.00841	5.08	0.00543
	544	0.2482	-1.76001	-2.28809	-2.4895					544	8.76196e-05	-0.000646527	-0.000522678	-0.000373101											5.12	0.0052	5.06	0.00638	5.08	0.00806	5.1	0.00613
	543	0.08235	-1.51114	-2.14405	-2.11824					543	2.90151e-05	-0.000551806	-0.000440996	-0.000347767											5.14	0.00503	5.08	0.00725	5.1	0.01016	5.12	0.00822
	542	0.48106	-0.99957	-2.93888	-0.70222					542	0.000169701	-0.000362121	-0.000144632	-0.000473675											5.16	0.00571	5.1	0.00572	5.12	0.01144	5.14	0.00836
	541	-0.05258	-1.65284	-2.85705	-1.75052					541	-1.85331e-05	-0.000595339	-0.000358107	-0.000456947											5.18	0.00574	5.12	0.00846	5.14	0.00969	5.16	0.00808
	540	0.02891	-1.47274	-3.1237	-1.73017					540	1.01714e-05	-0.000527305	-0.000351252	-0.000496983											5.2	0.00659	5.14	0.00824	5.16	0.00957	5.18	0.00836
	539	0.90388	0.02066	-2.74493	-1.60816					539	0.000317414	7.29939e-06	-0.000324282	-0.000433773											5.22	0.00708	5.16	0.00901	5.18	0.01179	5.2	0.00849
	538	0.88101	-0.46519	-2.76416	-1.66147					538	0.00030857	-0.000163273	-0.000332516	-0.000433681											5.24	0.00773	5.18	0.0078	5.2	0.01354	5.22	0.00919
	537	0.14103	-1.19949	-3.72626	-1.11522					537	4.9453e-05	-0.000420385	-0.000221657	-0.00058294											5.26	0.00908	5.2	0.00846	5.22	0.01354	5.24	0.00919
	536	0.14018	-1.66208	-4.31003	-2.50152					536	4.87846e-05	-0.000575822	-0.000493626	-0.000668803											5.28	0.00928	5.22	0.00857	5.24	0.01366	5.26	0.00961
	535	-0.10309	-2.0686	-4.39286	-2.77294					535	-3.5638e-05	-0.000708067	-0.000540634	-0.000675178											5.3	0.00994	5.24	0.00945	5.26	0.01424	5.28	0.00849
	534	0.29484	-2.09304	-3.29225	-2.01792					534	0.000101406	-0.000708013	-0.000388748	-0.000501531											5.32	0.01053	5.26	0.01198	5.28	0.01541	5.3	0.01225
	533	0.37673	-1.85061	-2.62859	-2.28414					533	0.000128904	-0.000619246	-0.000435628	-0.000396639											5.34	0.01264	5.28	0.01055	5.3	0.0195	5.32	0.01281
	532	-0.30896	-2.84467	-4.26043	-2.90377					532	-0.000105595	-0.000945197	-0.000549308	-0.000638719											5.36	0.01303	5.3	0.01165	5.32	0.01704	5.34	0.01253
	531	-0.4011	-3.30597	-4.65073	-3.21705					531	-0.000136711	-0.00109	-0.000602851	-0.000691903											5.38	0.01363	5.32	0.01374	5.34	0.01938	5.36	0.01198
	530	-0.46858	-2.51453	-4.59404	-2.57385					530	-0.000159252	-0.000819788	-0.000478071	-0.000678588											5.4	0.01565	5.34	0.01572	5.36	0.01856	5.38	0.01281
	529	0.00305	-1.87495	-4.23222	-1.71332					529	1.0295e-06	-0.000603902	-0.000315108	-0.000620128											5.42	0.0177	5.36	0.01693	5.38	0.02253	5.4	0.01406
	528	0.5088	-1.38635	-2.62304	-1.17765					528	0.000170601	-0.000440761	-0.000214182	-0.000380305											5.44	0.01878	5.38	0.01748	5.4	0.02522	5.42	0.0142
	527	0.77724	-1.562	-3.76352	-1.41887					527	0.000259255	-0.00049063	-0.000255496	-0.000541397											5.46	0.01964	5.4	0.01956	5.42	0.02732	5.44	0.01615
	526	0.39091	-1.6547	-4.52626	-2.23851					526	0.000129776	-0.000515378	-0.00040013	-0.000646544											5.48	0.02295	5.42	0.02385	5.44	0.02685	5.46	0.01866
	525	0.76943	-1.85555	-4.76058	-2.45292					525	0.000254088	-0.000573038	-0.000435039	-0.000675269											5.5	0.02495	5.44	0.02385	5.46	0.03094	5.48	0.0195
	524	-0.14418	-1.91156	-4.54937	-2.74161					524	-4.75271e-05	-0.00058571	-0.000482053	-0.000640777											5.52	0.02765	5.46	0.0244	5.48	0.03304	5.5	0.01936
	523	-0.10588	-1.46395	-4.13296	-2.77542					523	-3.47566e-05	-0.000445038	-0.000483803	-0.000577174											5.54	0.03097	5.48	0.02748	5.5	0.03934	5.52	0.02061
	522	1.43256	-1.83828	-3.90908	-2.05576					522	0.000466409	-0.000553573	-0.000354912	-0.000541556											5.56	0.03336	5.5	0.03089	5.52	0.04565	5.54	0.02423
	521	0.74755	-1.28932	-4.42924	-2.20438					521	0.000242531	-0.000384156	-0.000376988	-0.000610053											5.58	0.03827	5.52	0.03638	5.54	0.04798	5.56	0.02743
	520	0.68148	-1.66771	-4.53172	-2.16598					520	0.000220201	-0.000493099	-0.000367344	-0.000619659											5.6	0.04335	5.54	0.03891	5.56	0.05195	5.58	0.03314
	519	1.27122	-0.97979	-4.09703	-2.31902					519	0.000407904	-0.000285911	-0.000389962	-0.000555203											5.62	0.04809	5.56	0.04287	5.58	0.05802	5.6	0.03342
	518	0.4569	-1.70128	-4.32836	-2.9955					518	0.000146349	-0.000492206	-0.000499059	-0.000581169											5.64	0.05582	5.58	0.04814	5.6	0.06502	5.62	0.0344
	517	0.31057	-1.43591	-4.11144	-3.77045					517	9.87877e-05	-0.000410902	-0.000621438	-0.000547534											5.66	0.06126	5.6	0.05177	5.62	0.07226	5.64	0.03662
	516	0.4345	-1.78177	-4.34449	-4.87879					516	0.000137025	-0.000503934	-0.000796227	-0.000573687											5.68	0.07265	5.62	0.061	5.64	0.0809	5.66	0.03955
	515	0.66498	-1.89915	-5.12094	-3.62371					515	0.000207303	-0.000530516	-0.000583655	-0.000669608											5.7	0.08046	5.64	0.06958	5.66	0.0767	5.68	0.04401
	514	0.42869	-2.67967	-6.49226	-3.35724					514	0.00013255	-0.000741866	-0.000533526	-0.000841402											5.72	0.09231	5.66	0.08024	5.68	0.08697	5.7	0.05765
	513	0.71208	-2.71577	-6.35979	-3.415					513	0.000217531	-0.000742484	-0.000536797	-0.000815761											5.74	0.1068	5.68	0.08156	5.7	0.10425	5.72	0.05654
	512	1.2576	-2.8026	-6.16563	-3.85357					512	0.000380587	-0.000756766	-0.000598377	-0.000782063											5.76	0.12107	5.7	0.08606	5.72	0.11674	5.74	0.06211
	511	1.571	-1.85913	-6.4473	-3.3256					511	0.000470929	-0.000495151	-0.000510189	-0.000808851											5.78	0.14281	5.72	0.09277	5.74	0.12958	5.76	0.0635
	510	1.28065	-1.99341	-7.39043	-3.68868					510	0.00037783	-0.000522384	-0.000557604	-0.00091561											5.8	0.16927	5.74	0.10772	5.76	0.14733	5.78	0.0713
	509	0.84236	-2.80586	-7.53521	-4.09708					509	0.000243754	-0.000724669	-0.000609152	-0.00092125											5.82	0.19938	5.76	0.12442	5.78	0.17838	5.8	0.08453
	508	1.30491	-2.15865	-6.7928	-3.64133					508	0.000371689	-0.00054904	-0.000533651	-0.000820531											5.84	0.23614	5.78	0.14036	5.8	0.2106	5.82	0.09762
	507	1.11878	-2.20747	-6.76832	-4.32071					507	0.000313125	-0.00055382	-0.000624199	-0.000807314											5.86	0.28355	5.8	0.16289	5.82	0.24317	5.84	0.10556
	506	0.75172	-2.17374	-7.70148	-5.1124					506	0.000205568	-0.000534917	-0.000726703	-0.000905983											5.88	0.34513	5.82	0.19378	5.84	0.30551	5.86	0.12282
	505	0.40321	-2.73589	-8.79812	-5.99946					505	0.000107652	-0.000660767	-0.000838073	-0.00102											5.9	0.42141	5.84	0.22752	5.86	0.35944	5.88	0.14065
	504	-0.01676	-2.93773	-9.53945	-6.49509					504	-4.35257e-06	-0.000694258	-0.000888187	-0.00109											5.92	0.51822	5.86	0.27588	5.88	0.44256	5.9	0.17254
	503	0.41545	-4.07241	-10.5456	-6.45167					503	0.000104131	-0.000942972	-0.00086113	-0.00118											5.94	0.62579	5.88	0.33293	5.9	0.53187	5.92	0.2015
	502	0.63629	-4.61075	-10.7685	-7.24514					502	0.000152254	-0.00104	-0.000940568	-0.00118											5.96	0.74847	5.9	0.39701	5.92	0.63694	5.94	0.25219
	501	1.30044	-3.3036	-9.98495	-7.45147					501	0.000291877	-0.000714952	-0.0009325	-0.00106											5.98	0.8622	5.92	0.46593	5.94	0.74877	5.96	0.28715
	500	0.64367	-3.74985	-11.1158	-8.24989					500	0.000134528	-0.000773801	-0.000988197	-0.00114											6	0.94871	5.94	0.56452	5.96	0.88291	5.98	0.35079
	499	1.16831	-4.25356	-12.1004	-9.43214					499	0.000224959	-0.000833752	-0.00108	-0.00119											6.02	1	5.96	0.65608	5.98	0.93568	6	0.44478
	498	1.90526	-4.1261	-13.2242	-11.168					498	0.000335203	-0.000766572	-0.00122	-0.00126											6.04	0.99834	5.98	0.75357	6	0.98226	6.02	0.5399
	497	1.8238	-5.09249	-14.9352	-12.6834					497	0.000291865	-0.00089583	-0.00131	-0.00136											6.06	0.96497	6	0.85766	6.02	0.99498	6.04	0.67456
	496	1.94091	-5.73205	-16.3646	-14.3041					496	0.000279802	-0.000943955	-0.00139	-0.00142											6.08	0.92329	6.02	0.91987	6.04	1	6.06	0.82273
	495	2.83411	-5.53985	-17.2035	-16.11					495	0.000364748	-0.00084797	-0.00146	-0.00142											6.1	0.84921	6.04	0.97736	6.06	0.98587	6.08	0.91784
	494	2.3194	-6.02524	-19.8723	-18.3871					494	0.000266468	-0.00085835	-0.00155	-0.00156											6.12	0.80992	6.06	1	6.08	0.93661	6.1	1
	493	2.53696	-7.4774	-22.097	-21.2192					493	0.000259523	-0.000989881	-0.00166	-0.00164											6.14	0.75255	6.08	0.97824	6.1	0.89318	6.12	0.99178
	492	3.36496	-7.82103	-23.7661	-25.0544					492	0.000306042	-0.000956105	-0.00181	-0.00167											6.16	0.68037	6.1	0.92031	6.12	0.83761	6.14	0.97271
	491	3.48146	-8.33011	-24.9008	-28.4135					491	0.000282064	-0.000939374	-0.00189	-0.00165											6.18	0.60723	6.12	0.84832	6.14	0.74621	6.16	0.95279
	490	3.98089	-9.47933	-26.0795	-32.2413					490	0.000288313	-0.000984243	-0.00196	-0.00162											6.2	0.51425	6.14	0.76654	6.16	0.64919	6.18	0.91255
	489	5.37882	-9.66102	-27.5914	-35.4165					489	0.000349966	-0.00092435	-0.00198	-0.00161											6.22	0.42793	6.16	0.67279	6.18	0.53899	6.2	0.87439
	488	6.54597	-10.0199	-28.0008	-38.0899					488	0.000386509	-0.000892751	-0.00198	-0.00155											6.24	0.34766	6.18	0.57804	6.2	0.44863	6.22	0.81312
	487	7.1168	-10.7834	-28.2076	-40.4294					487	0.000384072	-0.000899348	-0.00196	-0.00149											6.26	0.28166	6.2	0.47747	6.22	0.37042	6.24	0.71146
	486	7.59234	-11.4737	-28.0022	-41.711					486	0.000378751	-0.000902929	-0.00191	-0.00142											6.28	0.22573	6.22	0.38536	6.24	0.29956	6.26	0.59685
	485	7.5275	-12.5781	-27.3803	-40.9623					485	0.000350924	-0.000940789	-0.00178	-0.00134											6.3	0.18177	6.24	0.31666	6.26	0.25263	6.28	0.4977
	484	7.48669	-11.9078	-25.0166	-37.5108					484	0.000329376	-0.000850755	-0.00156	-0.00119											6.32	0.14725	6.26	0.2561	6.28	0.19332	6.3	0.41192
	483	7.17768	-11.5214	-23.0756	-34.728					483	0.000300474	-0.00079164	-0.00139	-0.00107											6.34	0.12257	6.28	0.20752	6.3	0.15643	6.32	0.32948
	482	6.77786	-11.6239	-19.8641	-29.7945					482	0.000271715	-0.000772402	-0.00116	-0.00089789											6.36	0.10292	6.3	0.16113	6.32	0.13133	6.34	0.2703
	481	6.67698	-10.8663	-17.177	-23.2687					481	0.000258516	-0.000702363	-0.000884197	-0.000761215											6.38	0.08669	6.32	0.13234	6.34	0.1081	6.36	0.23576
	480	4.7992	-10.6366	-14.8842	-18.2328					480	0.000181074	-0.000672449	-0.000682601	-0.000649837											6.4	0.07322	6.34	0.11343	6.36	0.09036	6.38	0.18688
	479	4.25269	-9.67166	-10.6837	-12.8383					479	0.000157326	-0.00059993	-0.000475251	-0.000459689											6.42	0.06422	6.36	0.09826	6.38	0.08067	6.4	0.15736
	478	4.01266	-8.42909	-7.56623	-8.10608					478	0.000146864	-0.000515711	-0.000299044	-0.000322679											6.44	0.05755	6.38	0.07903	6.4	0.06759	6.42	0.13466
	477	2.45893	-7.14708	-4.85791	-1.72351					477	8.96314e-05	-0.000433056	-6.37448e-05	-0.00020692											6.46	0.04928	6.4	0.06848	6.42	0.06199	6.44	0.11363
	476	0.35046	-5.76926	-2.06215	4.27103					476	1.27695e-05	-0.000347134	0.000158603	-8.76945e-05											6.48	0.04345	6.42	0.05946	6.44	0.05463	6.46	0.09692
	475	-0.02917	-5.15221	-0.21867	7.66151					475	-1.06604e-06	-0.00030887	0.000286532	-9.29068e-06											6.5	0.0406	6.44	0.05056	6.46	0.05195	6.48	0.08369
	474	0.09528	-4.53036	1.89053	11.7751					474	3.50566e-06	-0.000271231	0.000444227	8.02939e-05											6.52	0.03573	6.46	0.04561	6.48	0.04448	6.5	0.0706
	473	0.12977	-3.0072	4.04956	15.497					473	4.82286e-06	-0.000180138	0.000591031	0.000172443											6.54	0.03315	6.48	0.04353	6.5	0.04063	6.52	0.06058
	472	-1.15245	-1.82972	5.17932	17.6788					472	-4.33344e-05	-0.000110135	0.000682832	0.000222288											6.56	0.0296	6.5	0.03979	6.52	0.03958	6.54	0.05515
	471	-1.25008	-1.3317	7.48774	19.4677					471	-4.75988e-05	-8.04788e-05	0.000758063	0.000319822											6.58	0.02691	6.52	0.03451	6.54	0.03596	6.56	0.04818
	470	-0.53004	-0.78077	10.3926	21.7428					470	-2.05861e-05	-4.73922e-05	0.000859085	0.000443522											6.6	0.02544	6.54	0.03748	6.56	0.03187	6.58	0.04804
	469	-0.26972	-0.60874	10.3228	22.651					469	-1.07709e-05	-3.74111e-05	0.000918834	0.000447386											6.62	0.02332	6.56	0.02847	6.58	0.03047	6.6	0.04289
	468	-0.03139	0.82683	11.4211	22.7372					468	-1.28962e-06	5.14111e-05	0.000943789	0.000499936											6.64	0.02178	6.58	0.03209	6.6	0.02825	6.62	0.04178
	467	0.4231	2.1756	12.2657	23.9568					467	1.78962e-05	0.000137077	0.00102	0.00054199											6.66	0.0206	6.6	0.02847	6.62	0.0272	6.64	0.03551
	466	-0.10964	2.75669	11.9683	23.7874					466	-4.77867e-06	0.000176199	0.00103	0.000533108											6.68	0.01977	6.62	0.02627	6.64	0.02743	6.66	0.03217
	465	-0.33918	2.45723	12.7496	23.0701					465	-1.52237e-05	0.000159241	0.00102	0.000569999											6.7	0.01851	6.64	0.02737	6.66	0.02685	6.68	0.03064
	464	0.94842	3.41621	14.0978	22.6642					464	4.39513e-05	0.000224478	0.00103	0.000636738											6.72	0.01755	6.66	0.02506	6.68	0.03	6.7	0.03119
	463	0.44872	3.32236	13.6517	22.1859					463	2.15759e-05	0.000222014	0.00104	0.000627622											6.74	0.0172	6.68	0.02506	6.7	0.0258	6.72	0.02897
	462	0.47173	3.67491	13.9245	20.9706					462	2.35402e-05	0.00024997	0.00101	0.000650311											6.76	0.01613	6.7	0.02363	6.72	0.02358	6.74	0.02869
	461	1.15939	4.35805	14.2325	20.5485					461	5.99405e-05	0.000302068	0.00101	0.000673871											6.78	0.01544	6.72	0.0222	6.74	0.02253	6.76	0.02688
	460	1.09768	4.06479	13.5304	19.3197					460	5.87889e-05	0.000287355	0.000975135	0.000649011											6.8	0.01487	6.74	0.02363	6.76	0.02393	6.78	0.02437
	459	0.66101	4.14001	13.2517	18.303					459	3.66852e-05	0.00029858	0.000947593	0.000644955											6.82	0.01405	6.76	0.02165	6.78	0.02253	6.8	0.02507
	458	0.89735	4.96768	13.1845	17.193					458	5.16639e-05	0.00036519	0.000913008	0.000652248											6.84	0.01374	6.78	0.01891	6.8	0.02031	6.82	0.0234
	457	1.16966	5.12954	13.7615	15.6807					457	6.98014e-05	0.000384768	0.000854129	0.000691725											6.86	0.01249	6.8	0.02088	6.82	0.02148	6.84	0.02172
	456	0.91531	5.19594	13.2447	15.2791					456	5.63858e-05	0.000397412	0.000850538	0.000674356											6.88	0.01172	6.82	0.02011	6.84	0.02206	6.86	0.02312
	455	0.78104	5.02978	11.6895	14.87					455	4.95928e-05	0.000391934	0.000844367	0.000603038											6.9	0.01165	6.84	0.01825	6.86	0.01985	6.88	0.02562
	454	0.58506	4.13353	10.8524	12.7152					454	3.82651e-05	0.000328428	0.000736881	0.000567453											6.92	0.0113	6.86	0.02044	6.88	0.02043	6.9	0.02131
	453	1.43412	3.68924	10.4914	12.1378					453	9.63117e-05	0.000298061	0.000715923	0.000555129											6.94	0.01063	6.88	0.02011	6.9	0.01774	6.92	0.02158
	452	1.5248	3.9935	10.0687	11.8949					452	0.0001051	0.000328593	0.000714183	0.000540082											6.96	0.01089	6.9	0.01869	6.92	0.01833	6.94	0.02019
	451	1.18675	3.70404	10.7398	11.3096					451	8.37003e-05	0.00030971	0.000689384	0.000581962											6.98	0.00997	6.92	0.01781	6.94	0.0188	6.96	0.02145
	450	0.62403	3.81848	9.93698	11.4995					450	4.49035e-05	0.000323203	0.000708249	0.00054223											7	0.01045	6.94	0.01671	6.96	0.0209	6.98	0.02061
	449	0.96367	4.01104	8.70355	10.7601					449	7.08405e-05	0.000345509	0.000673665	0.000481868											7.02	0.00983	6.96	0.01759	6.98	0.0216	7	0.02075
	448	1.09284	4.42443	8.53341	9.62407					448	8.11198e-05	0.000381565	0.000600467	0.000469005											7.04	0.00894	6.98	0.01847	7	0.01553	7.02	0.0188
	447	1.30111	4.82742	7.87366	9.97758					447	9.77608e-05	0.000419333	0.000625488	0.00043404											7.06	0.00882	7	0.01825	7.02	0.01693	7.04	0.0188
	446	2.07346	4.21841	8.31361	9.99968					446	0.000158036	0.000371491	0.000634416	0.000463392											7.08	0.00886	7.02	0.01704	7.04	0.01693	7.06	0.01838
	445	1.49699	3.67385	7.38849	9.08178					445	0.000115436	0.000326404	0.000580226	0.0004143											7.1	0.00861	7.04	0.01451	7.06	0.01716	7.08	0.02075
	444	1.28565	2.9204	6.31992	7.92361					444	0.000100217	0.000261501	0.000508939	0.00035583											7.12	0.00836	7.06	0.01781	7.08	0.01763	7.1	0.02242
	443	1.26537	3.25396	6.12874	7.74431					443	9.9594e-05	0.000293161	0.000499048	0.000346256											7.14	0.00758	7.08	0.01715	7.1	0.0195	7.12	0.0188
	442	0.70008	3.23563	5.17616	7.17722					442	5.553e-05	0.00029291	0.000463503	0.000293079											7.16	0.00746	7.1	0.01429	7.12	0.01809	7.14	0.01824
	441	0.57696	3.43098	5.20512	6.82811					441	4.60481e-05	0.000311885	0.000441638	0.000294905											7.18	0.0072	7.12	0.01759	7.14	0.01611	7.16	0.01769
	440	1.01299	3.11983	5.18907	7.04936					440	8.12335e-05	0.000284801	0.000455988	0.000293996											7.2	0.00705	7.14	0.01638	7.16	0.01891	7.18	0.01936
	439	1.1072	2.47711	4.97237	6.79056					439	8.91316e-05	0.00022682	0.000438904	0.000281606											7.22	0.00681	7.16	0.01253	7.18	0.02078	7.2	0.01462
	438	1.54702	2.90824	5.13895	6.34957					438	0.000124884	0.000266927	0.000409843	0.000290837
	437	0.90504	2.86334	4.63446	5.94968					437	7.31297e-05	0.000262869	0.000382913	0.000261576
	436	0.3502	2.39877	3.83647	6.28729					436	2.83182e-05	0.00022048	0.000403041	0.000215768
	435	1.38212	2.46448	3.14756	5.95013					435	0.000111607	0.000226223	0.000379591	0.000176359
	434	1.36733	2.6462	3.48915	5.4483					434	0.000110221	0.000242721	0.000345679	0.000194663
	433	1.1622	2.10659	3.66795	4.82696					433	9.34054e-05	0.000192979	0.000304448	0.00020368
	432	0.75322	1.84239	3.07169	4.18165					432	6.03644e-05	0.000168394	0.000262238	0.000169674
	431	1.01451	2.01222	3.6018	4.6359					431	8.0951e-05	0.00018332	0.000288605	0.00019763
	430	1.20879	2.48705	2.74914	5.22343					430	9.58744e-05	0.000225722	0.000322482	0.000149928
	429	1.16951	1.96117	2.10857	5.26436					429	9.21987e-05	0.000177273	0.000322277	0.000114212
	428	1.54646	1.99936	1.98199	4.75663					428	0.000121134	0.000179938	0.000288824	0.00010654
	427	1.08411	1.5791	1.33808	3.96973					427	8.43148e-05	0.000141391	0.000238976	7.13612e-05
	426	1.3508	1.3966	0.85788	3.33623					426	0.000104247	0.000124386	0.000199182	4.53937e-05
	425	1.46262	2.16545	-0.1247	3.07907					425	0.000112028	0.000191586	0.000182146	-6.54792e-06
	424	1.14507	1.95588	0.49914	3.10516					424	8.70899e-05	0.000172103	0.00018196	2.59772e-05
	423	1.35297	0.82322	0.74858	3.16851					423	0.000101887	7.20176e-05	0.00018373	3.85813e-05
	422	1.04664	0.78578	-0.14719	2.6938					422	7.81055e-05	6.83455e-05	0.000154638	-7.52098e-06
	421	0.14089	0.23521	-0.52041	1.96236					421	1.04265e-05	2.03242e-05	0.000111472	-2.63489e-05
	420	0.21323	0.13556	-1.43186	2.36257					420	1.56356e-05	1.16281e-05	0.000132714	-7.18294e-05
	419	0.65741	1.08493	-1.26515	2.94084					419	4.76523e-05	9.21812e-05	0.00016322	-6.28026e-05
	418	0.16821	0.71399	-1.16971	2.39637					418	1.20558e-05	6.00609e-05	0.000131282	-5.73518e-05
	417	0.08708	0.25314	-1.6974	1.35594					417	6.16293e-06	2.10684e-05	7.32636e-05	-8.22285e-05
	416	0.35738	-0.03814	-1.76253	1.33195					416	2.49764e-05	-3.14524e-06	7.09948e-05	-8.44393e-05
	415	0.34625	0.00379	-1.99977	1.24187					415	2.38866e-05	3.08718e-07	6.52511e-05	-9.46839e-05
	414	-0.05423	-0.15014	-1.94032	0.87					414	-3.69294e-06	-1.21083e-05	4.50375e-05	-9.07321e-05
	413	-0.43087	-0.65003	-2.17407	0.18543					413	-2.89103e-05	-5.18014e-05	9.45329e-06	-0.000100371
	412	-0.51195	-0.56749	-2.56323	-0.0615					412	-3.38482e-05	-4.4614e-05	-3.08383e-06	-0.000116744
	411	-0.99521	-0.57398	-2.85486	0.28191					411	-6.48275e-05	-4.45104e-05	1.38964e-05	-0.000128251
	410	-0.58132	-0.868	-3.67689	0.18506					410	-3.72515e-05	-6.63355e-05	8.95964e-06	-0.000162836
	409	-0.50577	-1.28751	-4.03129	-0.43796					409	-3.18519e-05	-9.68585e-05	-2.08014e-05	-0.000175792
	408	-0.74708	-1.55249	-4.48807	-0.45083					408	-4.62331e-05	-0.000114852	-2.09911e-05	-0.000192701
	407	-0.56732	-1.30178	-4.7439	-0.44076					407	-3.44363e-05	-9.45682e-05	-2.00981e-05	-0.000200353
	406	-0.32808	-1.40857	-4.86025	-0.60659					406	-1.95261e-05	-0.000100381	-2.70734e-05	-0.000201851
	405	-1.01488	-1.80172	-5.43492	-1.76245					405	-5.91783e-05	-0.000125972	-7.69319e-05	-0.00022189
	404	-1.38104	-2.14264	-6.58477	-2.63529					404	-7.87731e-05	-0.000146617	-0.000112385	-0.000264137
	403	-0.67698	-1.86106	-6.37259	-2.25727					403	-3.7751e-05	-0.00012457	-9.39533e-05	-0.000250955
	402	-0.98061	-2.32178	-6.73554	-2.03364					402	-5.34584e-05	-0.000151935	-8.25953e-05	-0.000260316
	401	-2.05351	-3.03185	-7.83858	-2.477					401	-0.000109379	-0.000193798	-9.81083e-05	-0.000297188
	400	-2.29579	-3.40787	-8.54708	-2.41237					400	-0.000119287	-0.000212488	-9.30678e-05	-0.000317661
	399	-2.53943	-4.37782	-8.78197	-2.64757					399	-0.000128614	-0.000266104	-9.94327e-05	-0.000319626
	398	-2.53647	-4.37987	-9.20249	-3.49987					398	-0.000125163	-0.000259049	-0.000127923	-0.000327806
	397	-3.15056	-4.98537	-10.7103	-3.73715					397	-0.000151515	-0.000286881	-0.000132903	-0.00037344
	396	-3.48051	-6.20738	-12.1312	-4.80555					396	-0.000163055	-0.000347494	-0.000166283	-0.00041392
	395	-4.05573	-6.90436	-13.9945	-5.08464					395	-0.000184944	-0.000375254	-0.000171181	-0.000467318
	394	-4.22409	-7.22506	-13.6918	-4.87556					394	-0.000187466	-0.000381085	-0.00015974	-0.000447231
	393	-4.11006	-7.31427	-14.5948	-5.10347					393	-0.000177739	-0.000374496	-0.000162912	-0.000466768
	392	-4.97409	-8.57371	-15.9377	-5.39256					392	-0.000209553	-0.000425837	-0.00016773	-0.000498903
	391	-5.80388	-9.80565	-16.6762	-5.58694					391	-0.000238308	-0.000472604	-0.000169452	-0.00051117
	390	-5.55468	-9.94977	-17.6927	-4.95535					390	-0.000222183	-0.000464761	-0.000146596	-0.000531167
	389	-5.67146	-10.3659	-17.9582	-5.22422					389	-0.000221397	-0.000469638	-0.000151096	-0.000528438
	388	-5.6388	-11.6314	-18.3941	-4.09801					388	-0.000214892	-0.000511405	-0.000116041	-0.000530772
	387	-6.14273	-12.4759	-17.2244	-3.70782					387	-0.000228746	-0.000532592	-0.000102881	-0.000487809
	386	-7.41711	-12.6089	-16.7146	-4.13857					386	-0.000270073	-0.000522624	-0.000112642	-0.000464674
	385	-7.82469	-12.9021	-16.6911	-3.60421					385	-0.000278915	-0.000519802	-9.63328e-05	-0.00045594
	384	-8.13128	-14.8471	-16.2966	-1.61812					384	-0.000284093	-0.000582284	-4.25132e-05	-0.000437707
	383	-8.27597	-15.2338	-14.9244	0.14346					383	-0.000283534	-0.00058175	3.70918e-06	-0.00039412
	382	-8.00259	-15.1484	-13.4701	2.69692					382	-0.000269149	-0.000563745	6.86816e-05	-0.000349745
	381	-8.72473	-14.8975	-11.0024	4.01794					381	-0.000288681	-0.000540699	0.000100946	-0.00028117
	380	-8.59925	-14.1912	-9.49772	5.71276					380	-0.000280013	-0.000502519	0.000141691	-0.000239029
	379	-7.89087	-14.3344	-7.63458	7.88524					379	-0.000253238	-0.000496131	0.000193318	-0.000189351
	378	-8.75446	-14.7697	-3.95261	11.5647					378	-0.000277381	-0.000500291	0.000280508	-9.66459e-05
	377	-9.42485	-14.2574	-2.012	14.2226					377	-0.000295236	-0.000473201	0.000341708	-4.8554e-05
	376	-10.1416	-13.4351	-0.14833	16.8484					376	-0.000314209	-0.000437346	0.000401165	-3.53495e-06
	375	-9.47972	-11.1226	3.58311	19.9012					375	-0.000290755	-0.000355352	0.000469985	8.43654e-05
	374	-8.79509	-10.3284	7.92838	23.9302					374	-0.000267408	-0.00032442	0.000561074	0.000184547
	373	-9.57526	-10.1034	10.61	26.586					373	-0.000288917	-0.000312468	0.000619091	0.000244366
	372	-9.94303	-8.56162	13.794	29.8869					372	-0.000297803	-0.000260822	0.000691507	0.000314505
	371	-9.07126	-6.96195	17.6504	33.2575					371	-0.000269896	-0.000209236	0.000764929	0.000398675
	370	-8.59962	-5.85825	21.4622	36.9818					370	-0.000254274	-0.000173919	0.000845924	0.000480577
	369	-8.9752	-4.66376	24.0544	42.2453					369	-0.000263955	-0.000136904	0.000961152	0.000534387
	368	-8.86665	-3.51922	25.8256	45.2102					368	-0.000259505	-0.000102277	0.00102	0.000569799
	367	-8.81831	-2.76342	29.4808	48.2816					367	-0.000256941	-7.96172e-05	0.00109	0.000646236
	366	-8.7448	-1.2003	32.3863	51.5614					366	-0.000253873	-3.43331e-05	0.00116	0.000705905
	365	-8.0848	1.19624	33.9758	53.8477					365	-0.000233961	3.40008e-05	0.0012	0.000737227
	364	-7.23891	3.52446	35.4113	56.2841					364	-0.000208916	9.96769e-05	0.00125	0.000765554
	363	-7.6718	4.65764	37.0619	59.3246					363	-0.000220907	0.000131218	0.00132	0.000798506
	362	-7.62231	5.87322	39.201	61.7718					362	-0.00021911	0.000164962	0.00137	0.000842229
	361	-7.99829	6.34238	39.6835	64.4064					361	-0.000229665	0.000177762	0.00142	0.000850607
	360	-8.19895	7.16299	41.6414	67.479					360	-0.000235213	0.00020041	0.00148	0.000890465
	359	-8.01549	8.90594	43.1449	69.4934					359	-0.000229739	0.000248801	0.00152	0.000920791
	358	-6.74612	10.3832	44.0951	71.5729					358	-0.000193238	0.000289768	0.00156	0.000939285
	357	-6.12625	10.8517	43.0814	73.5428					357	-0.000175442	0.000302564	0.0016	0.000915916
	356	-6.1461	11.4144	44.8797	73.6218					356	-0.000176059	0.000318066	0.00159	0.000952285
	355	-5.79474	12.4787	46.6706	75.593					355	-0.000166035	0.000347404	0.00163	0.000987976
	354	-6.18484	12.3869	46.6584	76.7193					354	-0.000177306	0.000344384	0.00165	0.000985057
	353	-5.49359	12.4006	46.5016	77.7675					353	-0.000157562	0.000344247	0.00166	0.000978741
	352	-4.16086	13.6152	47.0041	80.1237					352	-0.000119397	0.000377205	0.00171	0.000986012
	351	-3.64591	14.8895	47.3721	81.8189					351	-0.00010464	0.000411265	0.00173	0.000989971
	350	-4.66272	14.2336	46.1959	83.2464					350	-0.000133889	0.000392038	0.00176	0.000961317
	349	-3.03113	14.2157	45.6051	83.8244					349	-8.70655e-05	0.000390173	0.00176	0.000944485
	348	-3.01535	15.4692	47.5554	83.6386					348	-8.66238e-05	0.000422684	0.00175	0.000979231
	347	-3.60187	15.3716	47.1993	84.3732					347	-0.000103477	0.000418084	0.00175	0.000966144
	346	-3.13351	16.0839	47.033	86.1078					346	-8.99867e-05	0.000435271	0.00178	0.000956547
	345	-3.17636	16.8152	46.4735	86.1681					345	-9.11568e-05	0.000452353	0.00176	0.000938402
	344	-2.85482	16.7668	46.2523	85.9509					344	-8.18415e-05	0.000448073	0.00175	0.000926923
	343	-1.99086	17.3005	46.8834	87.0463					343	-5.69939e-05	0.000459002	0.00176	0.000932086
	342	-2.16204	17.9375	47.4787	87.6922					342	-6.17772e-05	0.000472184	0.00176	0.000935627
	341	-2.29939	17.0459	47.0909	88.079					341	-6.5543e-05	0.000444948	0.00175	0.00091931
	340	-1.85156	17.2029	46.8334	88.5526					340	-5.26156e-05	0.000444955	0.00174	0.00090526
	339	-2.14959	18.0438	45.5712	89.2213					339	-6.08833e-05	0.000462144	0.00174	0.000872079
	338	-1.70685	17.505	44.6323	88.4764					338	-4.81389e-05	0.000443763	0.00171	0.000844902
	337	-1.45268	16.836	45.737	88.5277					337	-4.07438e-05	0.000422064	0.00169	0.000855723
	336	-1.49822	16.9573	45.0868	90.404					336	-4.1768e-05	0.000419884	0.00171	0.000833544
	335	-0.80433	16.6191	44.7403	89.6947					335	-2.22745e-05	0.000406415	0.00168	0.000817025
	334	-1.15477	17.2935	45.7961	88.3458					334	-3.17518e-05	0.000417091	0.00163	0.000825424
	333	-1.2676	17.5812	44.373	88.5908					333	-3.45704e-05	0.000417868	0.00161	0.000789288
	332	-1.12937	18.0041	42.8217	86.0052					332	-3.05165e-05	0.000421392	0.00155	0.000751354
	331	-2.73405	17.7221	42.0689	85.0434					331	-7.31443e-05	0.000408107	0.00151	0.000727864
	330	-1.95218	15.7677	41.9359	84.2967					330	-5.16233e-05	0.000356995	0.00147	0.00071514
	329	-0.83917	16.2321	41.5628	81.3172					329	-2.19177e-05	0.000360876	0.0014	0.000698528
	328	-1.98213	17.3524	38.0953	78.8708					328	-5.11006e-05	0.000378459	0.00134	0.000630763
	327	-2.19532	17.8782	37.9411	76.9321					327	-5.57647e-05	0.000382124	0.00129	0.00061839
	326	-1.99831	16.8091	38.1769	73.6546					326	-4.99819e-05	0.000351886	0.00121	0.0006124
	325	-2.76046	17.4774	36.2601	74.0222					325	-6.79099e-05	0.000358009	0.0012	0.000572413
	324	-3.32009	17.3088	35.1787	74.2495					324	-8.0254e-05	0.000346691	0.00118	0.000546256
	323	-4.08093	16.056	32.7981	71.2316					323	-9.68273e-05	0.000314166	0.00111	0.000500765
	322	-4.24344	17.1252	29.965	66.3558					322	-9.86491e-05	0.000326881	0.00101	0.000449517
	321	-2.46082	19.2756	31.6415	63.274					321	-5.59492e-05	0.000358487	0.000948743	0.000465903
	320	-3.09559	18.8107	30.211	63.1053					320	-6.87643e-05	0.000340747	0.000926673	0.000436534
	319	-4.32497	16.7299	25.6904	60.1632					319	-9.37237e-05	0.000295021	0.000864979	0.000364157
	318	-3.79019	16.5832	28.6397	56.0151					318	-7.99587e-05	0.000284298	0.000788403	0.000398599
	317	-2.89623	18.4723	27.2721	52.1497					317	-5.93752e-05	0.000307526	0.000719805	0.000372643
	316	-2.36081	20.4752	23.1502	49.3192					316	-4.69453e-05	0.000330654	0.000666709	0.000310291
	315	-3.37158	17.9391	25.2518	45.3569					315	-6.49321e-05	0.000280947	0.000599951	0.000331452
	314	-3.13048	15.0167	21.3997	40.7195					314	-5.82789e-05	0.000227917	0.000526434	0.000274893
	313	-2.08766	17.0987	16.9154	45.2636					313	-3.7478e-05	0.000251115	0.000570839	0.000212368
	312	-4.50143	19.62	17.0323	44.7543					312	-7.78047e-05	0.000278617	0.000550149	0.000208663
	311	-7.37741	18.6189	19.2121	34.2503					311	-0.000122474	0.000256643	0.000410032	0.0002293
	310	-5.30977	19.8286	14.055	31.7316					310	-8.44633e-05	0.000265033	0.000369369	0.000163301
	309	-1.53276	17.385	11.1505	38.368					309	-2.33182e-05	0.000225123	0.000433631	0.00012596
	308	-2.86276	13.3535	11.0089	33.6779					308	-4.16163e-05	0.000167382	0.000369553	0.000120786
	307	-4.12394	12.9429	8.67894	22.5121					307	-5.74227e-05	0.000156832	0.000239697	9.24171e-05
	306	-3.46931	14.074	6.54526	20.0988					306	-4.62889e-05	0.00016472	0.000207444	6.75991e-05
	305	-3.43379	24.642	4.97885	18.3276					305	-4.3802e-05	0.0002782	0.000183355	4.98627e-05
	304	-7.4584	21.3791	10.2885	10.4639					304	-9.0812e-05	0.000232938	0.000101543	9.99077e-05
	303	-10.7027	14.6652	11.4839	22.8742					303	-0.000124241	0.000154251	0.000215322	0.000108252
	302	-8.4689	16.5108	6.40687	23.035					302	-9.36246e-05	0.000167599	0.00021076	5.87305e-05
	301	-5.02814	22.7052	-0.64432	27.2527					301	-5.29117e-05	0.000222551	0.000242805	-5.75473e-06
	300	-6.90623	16.8612	4.04857	-8.6393					300	-6.9242e-05	0.000159863	-7.52692e-05	3.52947e-05

## Sheet: Fig. 2.
Figure 2b	pore size	micro-strain	standard deviation		Figure 2c	wavelength	left	right	CD spectra		Figure 2d		pore size	x=0.325	x=0.350	x=0.375	x=0.400	S.D for x=0.325	S.D for x=0.350	S.D for x=0.375	S.D for x=0.400
Calculated micro-strain	0	-5.71171	0.59308		Deconvoulution results	424.725	0.000371916	-0.0552	-1.54088		Davydov Splitting		0	0.1488	0.1505	0.3589	0.2508	0.01348	0.00080829	0.00367	0.02716
	66	-9.00029	0.55633			425.458	0.0005434	-0.06425	-1.4479				66	0.0665	0.0544	0.0532	0.0632	0.00405	0.01935	0.04215	0.04665
	100	-5.72278	0.78228			426.19	0.000788783	-0.07463	-1.36181				100	0.1086	0.1048	0.1397	0.1589	0.01596	0.00476	0.01998	0.01712
	112	-7.04476	0.54278			426.923	0.00114	-0.08654	-1.28255				112	0.1058	0.0906	0.0759	0.1134	0.00364	0.00358	0.0065	0.00993
						427.656	0.00163	-0.10015	-1.21008
						428.388	0.00232	-0.11568	-1.14436									S.D=standard deviation
						429.121	0.00328	-0.13338	-1.08536
						429.853	0.00461	-0.15349	-1.03304
						430.586	0.00643	-0.17631	-0.98735
						431.319	0.00892	-0.20213	-0.94824
						432.051	0.01229	-0.2313	-0.91563
						432.784	0.01682	-0.26418	-0.88941
						433.516	0.02287	-0.30117	-0.86943
						434.249	0.0309	-0.34269	-0.85547
						434.982	0.04147	-0.38921	-0.84725
						435.714	0.0553	-0.4412	-0.84435
						436.447	0.07326	-0.49921	-0.84627
						437.179	0.09642	-0.56377	-0.85231
						437.912	0.12607	-0.63549	-0.86162
						438.645	0.16377	-0.71499	-0.87311
						439.377	0.21135	-0.80291	-0.88544
						440.11	0.27099	-0.89996	-0.89699
						440.842	0.3452	-1.00684	-0.90583
						441.575	0.43686	-1.12429	-0.90967
						442.308	0.54926	-1.25308	-0.90587
						443.04	0.68608	-1.394	-0.89142
						443.773	0.85142	-1.54786	-0.86292
						444.505	1.04971	-1.71546	-0.81663
						445.238	1.28576	-1.89763	-0.74847
						445.971	1.56464	-2.09521	-0.6541
						446.703	1.89162	-2.309	-0.52899
						447.436	2.27203	-2.53982	-0.36852
						448.168	2.71119	-2.78847	-0.16809
						448.901	3.21417	-3.0557	0.07668
						449.634	3.78566	-3.34225	0.36983
						450.366	4.42973	-3.64879	0.71482
						451.099	5.14964	-3.97596	1.11432
						451.832	5.94758	-4.32431	1.57002
						452.564	6.82444	-4.69435	2.08239
						453.297	7.7796	-5.08646	2.65045
						454.029	8.81072	-5.50097	3.27159
						454.762	9.91355	-5.93807	3.9414
						455.495	11.0818	-6.39784	4.65354
						456.227	12.3071	-6.88026	5.39972
						456.96	13.5788	-7.38514	6.16959
						457.692	14.8845	-7.91216	6.95091
						458.425	16.2095	-8.46085	7.72962
						459.158	17.5376	-9.03057	8.49008
						459.89	18.8509	-9.62054	9.21536
						460.623	20.1307	-10.2298	9.88761
						461.355	21.3574	-10.8572	10.4885
						462.088	22.5113	-11.5013	10.9996
						462.821	23.5732	-12.1608	11.4032
						463.553	24.5244	-12.8339	11.6824
						464.286	25.348	-13.5188	11.822
						465.018	26.0286	-14.2135	11.8088
						465.751	26.5535	-14.9158	11.6322
						466.484	26.9127	-15.6234	11.2845
						467.216	27.0991	-16.3337	10.7612
						467.949	27.1092	-17.0442	10.0612
						468.681	26.9428	-17.7522	9.18729
						469.414	26.6031	-18.4549	8.14533
						470.147	26.0966	-19.1493	6.94488
						470.879	25.4332	-19.8324	5.59861
						471.612	24.6253	-20.5013	4.12206
						472.344	23.6878	-21.1529	2.53322
						473.077	22.6376	-21.7842	0.85204
						473.81	21.4932	-22.3921	-0.90011
						474.542	20.2738	-22.9737	-2.70095
						475.275	18.9991	-23.5261	-4.52792
						476.007	17.6887	-24.0465	-6.35864
						476.74	16.3614	-24.5322	-8.17149
						477.473	15.0352	-24.9806	-9.94602
						478.205	13.7265	-25.3894	-11.6634
						478.938	12.4502	-25.7563	-13.3066
						479.67	11.219	-26.0795	-14.8608
						480.403	10.0438	-26.357	-16.3135
						481.136	8.93315	-26.5874	-17.6545
						481.868	7.8936	-26.7694	-18.876
						482.601	6.9296	-26.9019	-19.9725
						483.333	6.04374	-26.9843	-20.9408
						484.066	5.2368	-27.016	-21.7794
						484.799	4.50807	-26.9969	-22.489
						485.531	3.85548	-26.9271	-23.0718
						486.264	3.2759	-26.807	-23.5312
						486.996	2.76532	-26.6372	-23.872
						487.729	2.31912	-26.4187	-24.0997
						488.462	1.93226	-26.1528	-24.2206
						489.194	1.59945	-25.8408	-24.2414
						489.927	1.31535	-25.4846	-24.1693
						490.659	1.07467	-25.086	-24.0114
						491.392	0.87231	-24.6472	-23.775
						492.125	0.70345	-24.1706	-23.4672
						492.857	0.56358	-23.6586	-23.095
						493.59	0.44858	-23.1139	-22.6653
						494.322	0.35473	-22.5393	-22.1846
						495.055	0.27868	-21.9376	-21.6589
						495.788	0.21751	-21.3119	-21.0944
						496.52	0.16867	-20.665	-20.4964
						497.253	0.12994	-20.0002	-19.8702
						497.985	0.09945	-19.3203	-19.2208
						498.718	0.07562	-18.6284	-18.5528
						499.451	0.05713	-17.9275	-17.8704
						500.183	0.04287	-17.2206	-17.1777
						500.916	0.03197	-16.5104	-16.4785
						501.648	0.02368	-15.7998	-15.7761
						502.381	0.01743	-15.0913	-15.0739
						503.114	0.01274	-14.3875	-14.3748
						503.846	0.00926	-13.6907	-13.6815
						504.579	0.00668	-13.0032	-12.9965
						505.311	0.00479	-12.327	-12.3222
						506.044	0.00341	-11.6639	-11.6605
						506.777	0.00241	-11.0158	-11.0134
						507.509	0.0017	-10.3841	-10.3824
						508.242	0.00119	-9.77025	-9.76907
						508.974	0.000822738	-9.17539	-9.17457
						509.707	0.000567215	-8.60055	-8.59999
						510.44	0.000388506	-8.04657	-8.04618
						511.172	0.000264369	-7.51411	-7.51385
						511.905	0.000178726	-7.00369	-7.00351
						512.637	0.00012004	-6.51567	-6.51555
						513.37	8.00998e-05	-6.05026	-6.05018
						514.103	5.31005e-05	-5.60752	-5.60747
						514.835	3.49728e-05	-5.18742	-5.18738
						515.568	2.28836e-05	-4.78976	-4.78974
						516.3	1.48759e-05	-4.41427	-4.41425
						517.033	9.60738e-06	-4.06057	-4.06056
						517.766	6.16439e-06	-3.72818	-3.72817
						518.498	3.92952e-06	-3.41657	-3.41656
						519.231	2.48858e-06	-3.12511	-3.12511
						519.963	1.56577e-06	-2.85314	-2.85314
						520.696	9.78741e-07	-2.59995	-2.59995
						521.429	6.07814e-07	-2.36476	-2.36476
						522.161	3.75006e-07	-2.14681	-2.14681
						522.894	2.29863e-07	-1.94528	-1.94528
						523.626	1.39979e-07	-1.75936	-1.75936
						524.359	8.46876e-08	-1.58821	-1.58821
						525.092	5.09028e-08	-1.43101	-1.43101
						525.824	3.03967e-08	-1.28695	-1.28695

## Sheet: Fig. 3.
Fig. 3b								Fig. 3c
unaxial strain	delta d	sigma squared		biaxial strain	delta d	sigma squared		unaxial strain	HB_top1	HB_top2	HB_bot1	HB_bot2		Biaxial_Strain	HB_top1	HB_top2	HB_bot1	HB_bot2
0.94	9.16175	66.6992		0.94	0.30612	17.2164		0.94	2.66825	2.64643	2.62249	2.51218		0.94	2.58962	2.55375	2.45799	2.45478
0.95	2.76474	48.2468		0.95	0.277563	17.8001		0.95	2.67244	2.64327	2.5999	2.5138		0.95	2.6037	2.56702	2.47158	2.4638
0.96	0.633301	37.1973		0.96	0.266516	18.3861		0.96	2.67527	2.63973	2.57922	2.51454		0.96	2.61521	2.57982	2.485	2.47332
0.97	0.345539	30.9599		0.97	0.267702	19.2229		0.97	2.67399	2.63534	2.56546	2.51435		0.97	2.62721	2.59192	2.49835	2.48197
0.98	0.324165	26.726		0.98	0.283578	20.1573		0.98	2.67133	2.6316	2.55485	2.51226		0.98	2.63984	2.60352	2.51179	2.49054
0.99	0.335678	24.1285		0.99	0.314178	21.0735		0.99	2.66768	2.62758	2.54493	2.51012		0.99	2.6507	2.61412	2.52467	2.49869
1	0.352481	22.1826		1	0.352481	22.1826		1	2.66447	2.62462	2.53778	2.50715		1	2.66447	2.62462	2.53778	2.50715
1.01	0.384812	20.6844		1.01	0.422986	23.4013		1.01	2.65912	2.62171	2.53159	2.50424		1.01	2.67655	2.63391	2.55008	2.51505
1.02	0.410965	19.6888		1.02	0.520536	24.8131		1.02	2.65509	2.61893	2.52556	2.50142		1.02	2.68693	2.64287	2.56263	2.52252
1.03	0.423614	18.9738		1.03	0.607051	26.7543		1.03	2.65156	2.61503	2.51953	2.49815		1.03	2.69573	2.65013	2.57566	2.52892
1.04	0.432646	18.5015		1.04	0.497207	34.8831		1.04	2.6476	2.61142	2.51454	2.49567		1.04	2.7018	2.65607	2.59073	2.53329
1.05	0.425612	18.1633		1.05	3.62523	48.077		1.05	2.64584	2.60934	2.50958	2.49419		1.05	2.70114	2.65763	2.60741	2.53446
1.06	0.41019	17.8927		1.06	9.5042	59.9907		1.06	2.64322	2.60625	2.50477	2.49095		1.06	2.70192	2.65852	2.6206	2.53738

## Sheet: Fig. 4
Fig. 4b	wavelength	LCP	RCP			Fig. 4c	wavelength	LCP	RCP		Fig. 4d	wavelength	LCP	RCP
CPPL	480	1477.9	-963.86			Full spectra	341	784.28	842.28		Full Spectra	341	793.57	765.71
	480.5	1640.1	-1009.7			planar	341.5	752.41	825.35		AAO	341.5	770.01	763.25
	481	1805.3	-1041.2				342	687.21	778.75			342	678.59	742.83
	481.5	1963.4	-1052.8				342.5	683.61	810.74			342.5	672.05	723.4
	482	2150.3	-1085.3				343	735	821.88			343	706.23	749.79
	482.5	2363.5	-1135.3				343.5	691.28	740.78			343.5	686.02	691.4
	483	2659.6	-1218.4				344	722.33	836.26			344	718.64	709.64
	483.5	3014.3	-1317.7				344.5	719.65	829.15			344.5	716.65	723.16
	484	3433.5	-1434.9				345	746.02	907.35			345	762.47	815.41
	484.5	3967.7	-1593.2				345.5	717.27	860.53			345.5	746.15	776.65
	485	4607.2	-1792.7				346	695.9	809.78			346	673.67	682.61
	485.5	5373.7	-2015.4				346.5	718.16	848.37			346.5	666.15	692.85
	486	6306	-2272.8				347	740.16	883.85			347	693.21	720.13
	486.5	7406.7	-2583				347.5	742.81	883.24			347.5	719.45	707.02
	487	8673.5	-2995.7				348	717.48	837.22			348	705.75	711.35
	487.5	10185	-3581.8				348.5	716.74	831.58			348.5	713.71	728.2
	488	11923	-4375				349	746.94	857.14			349	741.7	762.01
	488.5	13939	-5431.8				349.5	771.8	890.49			349.5	757	772.26
	489	16345	-6889.1				350	776.83	893.22			350	757.21	765.96
	489.5	19091	-8779.5				350.5	766.48	886.96			350.5	754.29	763.53
	490	22167	-11212				351	751.05	875.16			351	735.04	753.74
	490.5	25514	-14353				351.5	732.61	849.24			351.5	713.23	732.9
	491	29053	-18080				352	729.67	840.79			352	699.1	720.29
	491.5	32716	-22407				352.5	736.63	842.4			352.5	699.16	723.31
	492	36266	-27274				353	737.41	840.15			353	705.24	740.34
	492.5	39606	-32249				353.5	736.17	841.14			353.5	699.16	736.52
	493	42515	-37089				354	712.72	820.12			354	675.91	703.5
	493.5	44863	-41209				354.5	689.8	813.48			354.5	669.5	674.49
	494	46562	-44295				355	695.82	836.85			355	690.47	696.52
	494.5	47488	-45933				355.5	709.06	859.41			355.5	705.26	720.08
	495	47396	-45737				356	741.27	889.71			356	727.51	754.64
	495.5	46396	-43963				356.5	738.7	896.69			356.5	709.5	757.49
	496	44585	-40692				357	729.4	896.3			357	688.03	757.27
	496.5	41982	-36242				357.5	722.13	914.05			357.5	688.29	763.04
	497	38927	-31355				358	715.81	924.4			358	703.35	765.18
	497.5	35544	-26407				358.5	728.6	932.58			358.5	739.32	780.48
	498	32048	-21847				359	743.97	936.35			359	773.69	795.44
	498.5	28646	-17852				359.5	745.03	905.53			359.5	772.35	792.37
	499	25426	-14454				360	721.18	867.07			360	748.18	757.36
	499.5	22549	-11713				360.5	707.26	857.87			360.5	732.66	720.75
	500	19965	-9498.3				361	705.59	853.43			361	720.85	704.55
	500.5	17693	-7741.1				361.5	712.73	861.56			361.5	709.6	710.89
	501	15727	-6372.9				362	726.64	875.2			362	708.59	723.52
	501.5	14037	-5279.2				362.5	723.81	868.05			362.5	695.65	725.58
	502	12589	-4417.7				363	712.02	882.05			363	691.03	730.54
	502.5	11349	-3730.6				363.5	709.11	881.61			363.5	694.68	736.47
	503	10271	-3188.5				364	684.06	865.41			364	667.68	734.28
	503.5	9334.6	-2784				364.5	663.23	844.37			364.5	635.07	716.69
	504	8537	-2483.9				365	659.77	828.39			365	608.49	705.18
	504.5	7889.7	-2275.1				365.5	674.34	835.27			365.5	606.44	707.36
	505	7370.9	-2114.5				366	695.32	861.57			366	638.18	731.95
	505.5	6907.5	-1977.9				366.5	719.49	883.63			366.5	680.29	755.53
	506	6467.4	-1860.8				367	723.64	900.65			367	701.51	756.42
	506.5	6092.8	-1784.8				367.5	714.42	908.95			367.5	711.27	753.5
	507	5766.2	-1718				368	710.67	906.66			368	712.87	750.59
	507.5	5490.6	-1652.8				368.5	716.99	911.53			368.5	725.47	752.69
	508	5264.7	-1612.8				369	721.83	910.55			369	733.63	769.2
	508.5	5032.5	-1571.4				369.5	732.34	908.1			369.5	736.81	765.56
	509	4838.6	-1546.6				370	732.13	891.46			370	728.27	753.74
	509.5	4686.1	-1536.9				370.5	717.31	870.71			370.5	724.7	738.65
	510	4541.7	-1523.3				371	701.46	850.85			371	717.04	713.18
							371.5	678.3	842.04			371.5	694.82	699.62
							372	668.38	855.54			372	682.11	704.4
							372.5	680.38	859.33			372.5	676.66	717.43
							373	706.62	871.67			373	681.58	736.82
							373.5	739.47	889.58			373.5	707.55	765.55
							374	778.41	927.38			374	731.81	793.31
							374.5	775.81	933.08			374.5	737.1	807.03
							375	741.83	908.04			375	722.06	788.15
							375.5	703.86	872.98			375.5	690.42	749.9
							376	681.21	842.8			376	670.94	715.26
							376.5	695.7	839.38			376.5	673.77	701.34
							377	717.88	847.15			377	694.04	708.31
							377.5	711.23	829.25			377.5	691.01	708.49
							378	719.25	838.4			378	697.45	720.02
							378.5	704.83	833.77			378.5	681.03	725.23
							379	698.35	843.35			379	675.25	734.96
							379.5	704.2	870.71			379.5	687.65	752.18
							380	719.35	892.02			380	695.34	765.4
							380.5	745.08	923.06			380.5	709.25	778.45
							381	748.85	930.34			381	707.63	775.27
							381.5	746.13	934.01			381.5	710.36	771.1
							382	724.32	936.72			382	719.62	768.64
							382.5	705.87	936.59			382.5	730.96	763.13
							383	682.58	909.01			383	726	750.36
							383.5	654.01	892.52			383.5	708.99	733.4
							384	645.21	880.85			384	689.09	719.6
							384.5	653.41	889.01			384.5	683.81	720.7
							385	674.44	902.33			385	681.88	725.9
							385.5	691.4	901.92			385.5	688.16	729.15
							386	708.18	908.23			386	698.12	736.07
							386.5	712.9	919.99			386.5	713.05	746.08
							387	725.06	930.31			387	735.3	749.34
							387.5	741.13	942.63			387.5	756.61	751.34
							388	739.6	946.96			388	756.44	753.67
							388.5	728.21	949.54			388.5	740.22	750.62
							389	701.56	946.79			389	737.35	747.78
							389.5	673.11	929.77			389.5	726.19	731.78
							390	679.51	924.06			390	737.83	726.3
							390.5	695.35	937.5			390.5	760.94	743.95
							391	720.31	962.52			391	767.39	771.75
							391.5	733	957.87			391.5	759.92	781.93
							392	738.81	946.27			392	733.65	778.36
							392.5	740.65	920.21			392.5	701.99	768.68
							393	732.35	896.08			393	679.44	760.81
							393.5	720.45	884.65			393.5	665.92	749.85
							394	706.13	880.72			394	665.63	732.09
							394.5	699	898.21			394.5	685.47	727.71
							395	707.77	938.12			395	720.99	753.74
							395.5	715.66	963.63			395.5	745.06	783.45
							396	723.79	981.26			396	746.27	810.27
							396.5	733.16	985.54			396.5	741.88	821.28
							397	723.12	970.53			397	723.32	799.25
							397.5	714.72	963.36			397.5	718.74	788.35
							398	704.73	950.41			398	705.77	767.14
							398.5	704.36	952.35			398.5	712.46	763.65
							399	721.26	966.65			399	732.31	785.45
							399.5	737.33	971.14			399.5	740.89	782.03
							400	748.48	967.99			400	738.75	778.52
							400.5	744.22	943.96			400.5	718.13	759.24
							401	718.98	913.5			401	695.5	744.62
							401.5	697.74	884.57			401.5	687.66	749.54
							402	687.89	880.14			402	685.76	753.99
							402.5	709.04	905.11			402.5	694.82	773.05
							403	722.55	923.99			403	684.51	775.37
							403.5	731.01	943.32			403.5	676.42	775.89
							404	724.41	946.95			404	674.55	774.56
							404.5	720.68	960.49			404.5	692.49	776.01
							405	743.95	989.76			405	729.61	793.06
							405.5	755.99	1007			405.5	751.12	801.5
							406	758.85	999.92			406	756.11	804.51
							406.5	754.94	989.27			406.5	759.07	809.59
							407	749.38	976.98			407	759.99	802.64
							407.5	761.63	992.23			407.5	763.19	798.45
							408	759.69	994.74			408	742.42	784.67
							408.5	752.22	997.46			408.5	725.35	778.52
							409	732.49	985.16			409	708.68	781.5
							409.5	716.13	979.9			409.5	700.7	778.13
							410	713.43	976.31			410	698.66	768.16
							410.5	700.78	970.5			410.5	683.16	743.94
							411	692.33	972.04			411	677.11	732.16
							411.5	692.74	971.09			411.5	681.86	740.65
							412	701.05	971.36			412	698.74	762.29
							412.5	711.29	972.47			412.5	712.33	773.1
							413	712.38	976			413	710.29	763.34
							413.5	715.23	992.21			413.5	711.78	756.88
							414	734.24	1015.8			414	721.1	764.64
							414.5	768.83	1052.2			414.5	758.9	805.77
							415	781.3	1082.8			415	790.72	832.34
							415.5	783.13	1112.6			415.5	820.61	845.18
							416	769.29	1132.4			416	822.24	848.64
							416.5	760.69	1123.6			416.5	805.01	838.1
							417	764.39	1108.6			417	793.18	854.1
							417.5	760.75	1095.4			417.5	772.14	857.05
							418	752.37	1087.2			418	746.76	848.59
							418.5	735.32	1077			418.5	720.89	834.31
							419	724.08	1062.5			419	698.28	808.56
							419.5	721.46	1050.1			419.5	699.36	797.19
							420	725.95	1036.5			420	717.24	810.47
							420.5	735.09	1043.7			420.5	738.38	830.63
							421	740.05	1056.9			421	745.36	848.32
							421.5	740.65	1067.1			421.5	747.78	841.16
							422	737.59	1085.4			422	751.52	828.84
							422.5	729.75	1084.7			422.5	753.41	815.23
							423	726.23	1089.3			423	752.58	810.11
							423.5	720.76	1097.3			423.5	746.28	816.21
							424	725.87	1107.7			424	737.99	812.79
							424.5	732.94	1128.5			424.5	738.7	821.26
							425	748.56	1139.4			425	740.24	828.9
							425.5	783.52	1165			425.5	762	848.85
							426	795.37	1177.4			426	783.55	851.38
							426.5	788.98	1177.4			426.5	795.13	847.54
							427	776.45	1185.6			427	792.7	836.97
							427.5	760.2	1187			427.5	776.73	823.07
							428	772.65	1206.4			428	772.14	832.83
							428.5	779.82	1224			428.5	765.02	833.68
							429	778.7	1235.1			429	762.58	849.06
							429.5	780.72	1236.5			429.5	760.73	862.33
							430	777.88	1215.5			430	737.3	857.64
							430.5	780.64	1213.7			430.5	726.52	856.52
							431	759.39	1222.3			431	715.12	842.98
							431.5	731.72	1244			431.5	716.04	841.99
							432	723.89	1273.8			432	737.19	853.32
							432.5	741.96	1296.3			432.5	766.99	871.55
							433	771.92	1319.8			433	786.76	900.77
							433.5	805.35	1367.4			433.5	815.89	942.74
							434	821.22	1411.8			434	837.01	962.17
							434.5	816.36	1458.2			434.5	837.56	959.27
							435	809.14	1487.9			435	832.37	937.93
							435.5	783.8	1494.2			435.5	805.78	908.74
							436	761.55	1489.8			436	800.36	904.43
							436.5	758.31	1495.6			436.5	818.02	935.56
							437	781.91	1516.5			437	837.7	972.13
							437.5	811.12	1548.5			437.5	847.94	992.19
							438	831.51	1585.1			438	844.47	1003.6
							438.5	839.17	1623			438.5	832.49	991.97
							439	844.46	1665.9			439	819.7	994.58
							439.5	852.27	1727.1			439.5	813.21	994.35
							440	860.06	1804.3			440	807.81	1000.4
							440.5	877.9	1908			440.5	824.74	1033.7
							441	883.68	2019.7			441	853.73	1068.7
							441.5	909.04	2156			441.5	883.91	1134.1
							442	932.98	2271.4			442	905.29	1170.8
							442.5	950.08	2383.3			442.5	910.72	1209.6
							443	966.32	2484.5			443	913.21	1246.7
							443.5	968.31	2559.6			443.5	913.11	1273.1
							444	968.55	2621.5			444	916.82	1297.3
							444.5	976.33	2691.4			444.5	931.79	1310
							445	974.48	2802.9			445	938.35	1326.6
							445.5	990.51	3057.5			445.5	966.97	1398.5
							446	1036.4	3528.2			446	1021	1550.6
							446.5	1112	4233.1			446.5	1098.7	1786.3
							447	1215	5075.9			447	1200.6	2058.3
							447.5	1322.5	5989.4			447.5	1306.6	2335.1
							448	1416.4	6850			448	1408.8	2587.1
							448.5	1491.4	7605.8			448.5	1506.6	2810.1
							449	1542.5	8163.1			449	1569.9	2971.7
							449.5	1578.4	8568			449.5	1601.2	3097.4
							450	1644.7	9064.4			450	1641.1	3243.7
							450.5	1756.7	9905.6			450.5	1720.1	3506.8
							451	1946.7	11377			451	1891.5	3980.5
							451.5	2266.4	13950			451.5	2204	4831.7
							452	3095.7	19710			452	3028.5	7088.6
							452.5	5581.9	30433			452.5	5520.9	12754
							453	12663	43345			453	12604	24033
							453.5	25939	54901			453.5	25883	39132
							454	41647	62491			454	41611	52865
							454.5	55024	64543			454.5	54994	61768
							455	62570	64763			455	62558	64558
							455.5	64671	64756			455.5	64669	64756
							456	62894	64752			456	62904	64477
							456.5	55046	64374			456.5	55113	60846
							457	41679	61492			457	41818	51443
							457.5	25903	53026			457.5	26110	37369
							458	12747	41206			458	12981	22695
							458.5	5253.2	28268			458.5	5453.7	11953
							459	3144.4	18400			459	3290.2	7028
							459.5	2209	12563			459.5	2310.1	4838.3
							460	1767.4	9368.3			460	1836.9	3684.4
							460.5	1541.4	7530.3			460.5	1603.3	3046.7
							461	1394.9	6221.8			461	1444.8	2631.6
							461.5	1296.3	5260.3			461.5	1320.5	2312.5
							462	1224.8	4540.3			462	1233.9	2069.5
							462.5	1169.6	4000.2			462.5	1171.9	1877
							463	1108.3	3607.8			463	1119.6	1704
							463.5	1038.3	3283.5			463.5	1072.6	1553.9
							464	961.57	2961.3			464	1009.1	1420.7
							464.5	897.92	2652.5			464.5	942.81	1320.7
							465	873.89	2422.9			465	909.1	1275.3
							465.5	864.42	2247.4			465.5	888.03	1250.3
							466	872.03	2130.5			466	885.18	1219.2
							466.5	891.73	2056.4			466.5	895.27	1195.7
							467	896.08	1989			467	897.08	1160.5
							467.5	886.26	1913.6			467.5	883.43	1123.5
							468	870.77	1839.8			468	868.65	1087.6
							468.5	851.87	1751			468.5	870.06	1066.9
							469	855.33	1665.7			469	874.65	1056.5
							469.5	851.72	1591.4			469.5	889.54	1048.4
							470	853.31	1531			470	902.41	1057.6
							470.5	856.91	1481.1			470.5	894.94	1049.3
							471	860.97	1470.4			471	898.62	1058.8
							471.5	879.54	1481.7			471.5	915.16	1068.8
							472	873.83	1482.6			472	922.31	1066
							472.5	868.18	1474.8			472.5	952.91	1082.7
							473	867.81	1440.2			473	976.56	1103.1
							473.5	881.72	1406.8			473.5	994.86	1129.3
							474	901.7	1380.1			474	1010.6	1145.8
							474.5	914.35	1355.4			474.5	1013.8	1145.9
							475	924.25	1330			475	1013.2	1142.4
							475.5	930.16	1316.5			475.5	1013.3	1149.2
							476	927.8	1309.1			476	1032.3	1147.6
							476.5	934.64	1316.9			476.5	1065	1161.6
							477	959.16	1341.1			477	1107.2	1199.1
							477.5	988.41	1351.3			477.5	1155.1	1240.8
							478	1014.4	1357.7			478	1179	1280.7
							478.5	1017.2	1346.5			478.5	1185.9	1319.2
							479	1019.6	1346.8			479	1218.4	1355.8
							479.5	1050.9	1375.3			479.5	1293.2	1421.2
							480	1118.9	1432.8			480	1426.6	1531.5
							480.5	1196.7	1506.1			480.5	1583.8	1653.2
							481	1275	1580.6			481	1746	1797.7
							481.5	1343.8	1665.9			481.5	1891.3	1966.9
							482	1429.9	1767			482	2057.9	2161.4
							482.5	1518.8	1862.6			482.5	2250.6	2379.8
							483	1636.4	1988.7			483	2508.2	2654.7
							483.5	1781.5	2112.5			483.5	2818.5	2981.7
							484	1936.6	2241.3			484	3208.1	3378.2
							484.5	2136.3	2431.3			484.5	3704.4	3883.1
							485	2384	2673.1			485	4300.5	4492.6
							485.5	2669	2974.2			485.5	5005.4	5209.8
							486	3039	3328.6			486	5832.8	6063.8
							486.5	3483.1	3724.8			486.5	6815.6	7073.6
							487	3985.6	4168.2			487	7972	8246.4
							487.5	4582.4	4737.1			487.5	9380.8	9657.7
							488	5264.9	5431.6			488	11022	11317
							488.5	6074	6243.3			488.5	12903	13262
							489	7084.9	7237.2			489	15124	15544
							489.5	8272	8394.2			489.5	17615	18128
							490	9609.9	9695.9			490	20399	20956
							490.5	11123	11218			490.5	23487	24043
							491	12750	12880			491	26700	27380
							491.5	14460	14642			491.5	30067	30848
							492	16243	16471			492	33404	34296
							492.5	17963	18250			492.5	36569	37521
							493	19554	19864			493	39482	40209
							493.5	20912	21232			493.5	41738	42334
							494	21930	22330			494	43293	43815
							494.5	22629	23033			494.5	44055	44536
							495	22927	23368			495	43923	44402
							495.5	22884	23367			495.5	42986	43427
							496	22558	23026			496	41274	41654
							496.5	21962	22432			496.5	38907	39208
							497	21197	21662			497	36048	36293
							497.5	20308	20743			497.5	32978	33141
							498	19331	19703			498	29813	29914
							498.5	18289	18564			498.5	26604	26724
							499	17189	17366			499	23627	23779
							499.5	16052	16176			499.5	20897	21065
							500	14920	15021			500	18487	18657
							500.5	13794	13960			500.5	16393	16542
							501	12734	12949			501	14582	14708
							501.5	11768	11992			501.5	13011	13085
							502	10842	11088			502	11672	11717
							502.5	9993.5	10225			502.5	10542	10600
							503	9213.9	9432.6			503	9563.3	9634.1
							503.5	8508	8731.1			503.5	8685.3	8820.2
							504	7905.2	8144			504	7948.2	8121.7
							504.5	7426.3	7656.8			504.5	7337.1	7503.6
							505	7026.1	7231.4			505	6834.8	6983.7
							505.5	6637	6844.7			505.5	6411.1	6530.8
							506	6275	6461.8			506	6012.5	6115.8
							506.5	5969.1	6132.7			506.5	5700.5	5775.2
							507	5702.2	5844.7			507	5439.4	5493.1
							507.5	5486.5	5581.7			507.5	5216.9	5236.8
							508	5293.2	5359			508	5019.5	5016.4
							508.5	5057.9	5154.7			508.5	4802.4	4828.2
							509	4843.6	4972.8			509	4607	4656.2
							509.5	4665.6	4827.2			509.5	4442.2	4507.1
							510	4511.2	4701.9			510	4299.1	4383.9
							510.5	4395.8	4584.5			510.5	4172.2	4268.5
							511	4311	4492.1			511	4067.4	4173.2
							511.5	4244.8	4403.2			511.5	3974.5	4096
							512	4194.7	4304.7			512	3881	4012
							512.5	4124.7	4222			512.5	3799.2	3917
							513	4053.7	4167			513	3727.5	3857.7
							513.5	3979.3	4109.9			513.5	3654.6	3780
							514	3909.3	4061.2			514	3599.6	3706.2
							514.5	3877.3	4023.9			514.5	3551.5	3652.8
							515	3834.8	3992			515	3511.2	3592.9
							515.5	3807.9	3977.5			515.5	3491.4	3585.1
							516	3811.5	3966.1			516	3464.5	3570.5
							516.5	3817.6	3933			516.5	3437.9	3562
							517	3836.9	3919.3			517	3431.2	3557.4
							517.5	3857.8	3930.8			517.5	3445.5	3543.5
							518	3854.5	3949.4			518	3476.1	3537.8
							518.5	3851.5	3973.9			518.5	3509.3	3537.7
							519	3829	3963.1			519	3515.8	3524.6
							519.5	3793.3	3944.7			519.5	3511.2	3525.7
							520	3772	3918.8			520	3509.1	3535.4
							520.5	3777.5	3895.2			520.5	3497.4	3553.7
							521	3827.9	3900.4			521	3505.4	3593.4
							521.5	3887.7	3926.2			521.5	3523.8	3642.1
							522	3924.7	3960.7			522	3550.3	3685.8
							522.5	3907.3	3973.7			522.5	3569	3689.6
							523	3871.3	3970.4			523	3577.3	3680.2
							523.5	3849.3	3981			523.5	3585	3665.4
							524	3868.5	4003.5			524	3598.6	3666.1
							524.5	3914.6	4030.8			524.5	3630	3685.7
							525	3958.5	4043.9			525	3661	3694.1
							525.5	3997.5	4044			525.5	3657.5	3705.2
							526	4009.5	4057.8			526	3643.4	3710.3
							526.5	3995.8	4085.5			526.5	3631.9	3716.8
							527	3998.2	4119.5			527	3641.5	3732.1
							527.5	4011.5	4146.4			527.5	3673.9	3759.5
							528	4070.4	4201.2			528	3734.8	3800.7
							528.5	4140.8	4267.1			528.5	3778.4	3839.4
							529	4194.8	4329.6			529	3801.9	3877.9
							529.5	4232.7	4394			529.5	3824.2	3891.9
							530	4240.5	4427.2			530	3824.4	3921.5
							530.5	4261	4461.2			530.5	3850	3975.6
							531	4284.7	4480.5			531	3892.4	4010.1
							531.5	4324.3	4478.5			531.5	3932	4040.3
							532	4396	4492.6			532	3986.8	4058.8
							532.5	4444.4	4517			532.5	4009.1	4056.4
							533	4487.7	4544			533	4026.6	4077.8
							533.5	4513	4563.6			533.5	4047.5	4122
							534	4531.5	4577.9			534	4052.1	4157.6
							534.5	4578	4594			534.5	4084.1	4186.1
							535	4635.3	4644.8			535	4149	4235.4
							535.5	4687.3	4708.5			535.5	4210	4267.9
							536	4724.6	4771.9			536	4276.3	4312.1
							536.5	4738.2	4838.1			536.5	4325.6	4389.1
							537	4767.3	4900.4			537	4370.7	4453
							537.5	4801.2	4971.4			537.5	4418.1	4525.5
							538	4835.3	5023.7			538	4463.7	4577.9
							538.5	4873.4	5063.2			538.5	4498.8	4597.6
							539	4887	5094.5			539	4524.7	4608.6
							539.5	4906.6	5136.8			539.5	4551.2	4634.1
							540	4963.6	5179.5			540	4586.2	4673.8
							540.5	5049.6	5227.3			540.5	4649.7	4726.4
							541	5152	5277.1			541	4718.5	4773.3
							541.5	5226	5300.2			541.5	4766.4	4796
							542	5286.3	5348.1			542	4818.7	4843.8
							542.5	5310.2	5387.4			542.5	4841.8	4888
							543	5333.6	5415.7			543	4855.8	4939.9
							543.5	5375.6	5450.3			543.5	4894.6	4994.1
							544	5407.9	5477.4			544	4928.3	5031.9
							544.5	5434	5516.7			544.5	4951.7	5069.6
							545	5476.2	5570.7			545	4988.5	5114.5
							545.5	5516.7	5641.2			545.5	5016	5155.7
							546	5535.5	5702.6			546	5047.4	5187.4
							546.5	5554.7	5746.2			546.5	5080.9	5208.3
							547	5568.7	5787.8			547	5123.2	5227.5
							547.5	5608.9	5807.1			547.5	5157.3	5251.5
							548	5682	5825.6			548	5200.5	5285.3
							548.5	5749.5	5853			548.5	5252.9	5319.4
							549	5806.5	5870.6			549	5299.2	5362.3
							549.5	5837.4	5903			549.5	5348	5414.5
							550	5866.8	5963.8			550	5386.8	5475.7
							550.5	5907.1	6049.6			550.5	5427	5542.8
							551	5987.7	6158.4			551	5480.1	5628.7
							551.5	6099.5	6282.6			551.5	5559.5	5727.2
							552	6202.8	6376.2			552	5614.6	5808.2
							552.5	6316.3	6433.5			552.5	5661.1	5873.6
							553	6382.4	6477			553	5718.9	5918.5
							553.5	6434.4	6520.9			553.5	5798.1	5977.4
							554	6511.5	6587			554	5892.7	6061.4
							554.5	6540.7	6667.1			554.5	5981	6152.2
							555	6569.2	6735.6			555	6031.8	6227.3
							555.5	6618.1	6789.3			555.5	6065.3	6263.7
							556	6693.3	6852.9			556	6146.9	6296.8
							556.5	6817.7	6928			556.5	6234	6339.9
							557	6959.1	7042.3			557	6351.3	6393.1
							557.5	7093.2	7195.6			557.5	6485.8	6506
							558	7213.6	7345.6			558	6594.2	6623.3
							558.5	7336.6	7500.8			558.5	6694.8	6724.7
							559	7472.2	7633.1			559	6800.9	6850.3
							559.5	7605.7	7733.1			559.5	6913.4	6966.6
							560	7738	7830.5			560	7035.3	7087
							560.5	7865.4	7911.6			560.5	7156.2	7225.8
							561	7989.7	8004.8			561	7247.4	7336.7
							561.5	8102	8101.9			561.5	7324.3	7439.3
							562	8188.6	8183.3			562	7377.3	7540.6
							562.5	8279.3	8288			562.5	7438.9	7600.2
							563	8387.9	8402			563	7518.1	7658.8
							563.5	8501.2	8526.9			563.5	7615.6	7737.5
							564	8624.7	8664.2			564	7721.2	7839
							564.5	8742.8	8781.2			564.5	7832.4	7966.6
							565	8849.9	8913			565	7958.8	8102
							565.5	8962	9051.5			565.5	8077	8231.9
							566	9077.8	9176			566	8173.4	8347.8
							566.5	9172.9	9308.1			566.5	8262.8	8476.4
							567	9251.1	9410.5			567	8337.6	8576.3
							567.5	9368.9	9509.3			567.5	8414.8	8656.1
							568	9507.3	9645.3			568	8552	8765.1
							568.5	9613.4	9757.8			568.5	8674.1	8858.2
							569	9700.7	9833.3			569	8762.8	8952.7
							569.5	9748.6	9905.1			569.5	8823.8	9036.6
							570	9822.8	9954.6			570	8848.8	9091.9
							570.5	9960.8	10010			570.5	8891.1	9155.8
							571	10111	10122			571	8964.6	9231.5
							571.5	10255	10241			571.5	9068.2	9288.7
							572	10352	10359			572	9163.9	9346.6
							572.5	10426	10489			572.5	9259.8	9427.8
							573	10513	10598			573	9367.7	9495.8
							573.5	10582	10701			573.5	9456.7	9577.2
							574	10650	10798			574	9552.4	9681.2
							574.5	10746	10887			574.5	9637.5	9765.8
							575	10865	10978			575	9697.8	9886.9
							575.5	11002	11086			575.5	9782.1	10037
							576	11132	11230			576	9881.2	10137
							576.5	11192	11361			576.5	9963.8	10207
							577	11226	11474			577	10064	10274
							577.5	11276	11543			577.5	10154	10316
							578	11393	11580			578	10232	10402
							578.5	11536	11646			578.5	10311	10492
							579	11682	11736			579	10394	10559
							579.5	11779	11838			579.5	10471	10636
							580	11823	11946			580	10539	10695
							580.5	11894	12051			580.5	10615	10775
							581	11967	12147			581	10669	10854
							581.5	12059	12235			581.5	10716	10921
							582	12162	12304			582	10777	10985
							582.5	12230	12366			582.5	10846	11032
							583	12308	12429			583	10922	11091
							583.5	12384	12515			583.5	10999	11145
							584	12430	12595			584	11056	11221
							584.5	12529	12680			584.5	11087	11326
							585	12615	12788			585	11129	11403
							585.5	12704	12904			585.5	11197	11461
							586	12798	13015			586	11284	11511
							586.5	12836	13087			586.5	11367	11520
							587	12896	13143			587	11445	11578
							587.5	12964	13196			587.5	11499	11654
							588	13046	13257			588	11553	11722
							588.5	13132	13323			588.5	11615	11801
							589	13219	13380			589	11662	11844
							589.5	13310	13421			589.5	11715	11890
							590	13386	13448			590	11758	11925
							590.5	13438	13492			590.5	11813	11954
							591	13500	13541			591	11886	11996
							591.5	13570	13603			591.5	11961	12051
							592	13638	13706			592	12031	12129
							592.5	13741	13812			592.5	12089	12216
							593	13836	13919			593	12131	12299
							593.5	13923	14018			593.5	12181	12366
							594	14025	14093			594	12241	12408
							594.5	14110	14162			594.5	12305	12425
							595	14165	14222			595	12364	12449
							595.5	14228	14285			595.5	12402	12500
							596	14272	14360			596	12415	12574
							596.5	14287	14440			596.5	12411	12667
							597	14307	14522			597	12443	12750
							597.5	14348	14600			597.5	12534	12815
							598	14415	14670			598	12636	12863
							598.5	14527	14727			598.5	12745	12906
							599	14655	14784			599	12828	12939
							599.5	14743	14817			599.5	12852	12946
							600	14810	14864			600	12862	12973
							600.5	14830	14936			600.5	12872	12982
							601	14855	15004			601	12889	13015
							601.5	14905	15083			601.5	12908	13053
							602	14988	15142			602	12940	13085
							602.5	15097	15207			602.5	12981	13176
							603	15183	15269			603	13018	13263
							603.5	15260	15312			603.5	13074	13368
							604	15312	15347			604	13148	13447
							604.5	15369	15366			604.5	13186	13476
							605	15414	15388			605	13212	13502
							605.5	15438	15422			605.5	13231	13506
							606	15465	15488			606	13235	13505
							606.5	15520	15533			606.5	13271	13516
							607	15587	15605			607	13323	13527
							607.5	15679	15677			607.5	13373	13539
							608	15768	15693			608	13421	13589
							608.5	15804	15725			608.5	13436	13632
							609	15825	15780			609	13444	13685
							609.5	15818	15874			609.5	13487	13766
							610	15785	15964			610	13546	13779
							610.5	15793	16026			610.5	13605	13771
							611	15812	16046			611	13641	13757
							611.5	15849	16034			611.5	13654	13734
							612	15890	16060			612	13679	13759
							612.5	15897	16091			612.5	13727	13810
							613	15905	16147			613	13782	13849
							613.5	15929	16193			613.5	13784	13831
							614	15982	16212			614	13737	13800
							614.5	16034	16190			614.5	13689	13773
							615	16066	16144			615	13676	13756
							615.5	16085	16118			615.5	13676	13796
							616	16089	16108			616	13672	13814
							616.5	16061	16126			616.5	13632	13788
							617	16056	16130			617	13544	13760
							617.5	16038	16091			617.5	13489	13704
							618	16013	16043			618	13479	13655
							618.5	15995	16012			618.5	13477	13606
							619	15941	15989			619	13470	13567
							619.5	15907	16011			619.5	13437	13592
							620	15900	16063			620	13417	13637
							620.5	15934	16076			620.5	13398	13672
							621	16010	16090			621	13414	13680
							621.5	16081	16073			621.5	13457	13670
							622	16120	16016			622	13459	13648
							622.5	16155	15969			622.5	13464	13651
							623	16184	15955			623	13457	13669
							623.5	16180	15978			623.5	13438	13679
							624	16164	16031			624	13438	13690
							624.5	16125	16095			624.5	13456	13692
							625	16088	16110			625	13441	13704
							625.5	16076	16118			625.5	13417	13702
							626	16095	16142			626	13419	13692
							626.5	16117	16186			626.5	13425	13702
							627	16125	16254			627	13475	13714
							627.5	16125	16300			627.5	13524	13708
							628	16107	16287			628	13531	13709
							628.5	16102	16243			628.5	13563	13721
							629	16117	16200			629	13571	13718
							629.5	16149	16167			629.5	13559	13749
							630	16175	16195			630	13562	13793
							630.5	16186	16255			630.5	13530	13806
							631	16168	16309			631	13504	13797
							631.5	16154	16325			631.5	13485	13768
							632	16168	16313			632	13472	13725
							632.5	16179	16293			632.5	13469	13690
							633	16213	16289			633	13479	13702
							633.5	16256	16330			633.5	13525	13711
							634	16292	16355			634	13561	13686
							634.5	16354	16367			634.5	13575	13671
							635	16396	16366			635	13563	13662
							635.5	16387	16363			635.5	13520	13681
							636	16371	16376			636	13501	13715
							636.5	16343	16370			636.5	13513	13727
							637	16327	16371			637	13540	13698
							637.5	16332	16382			637.5	13570	13668
							638	16332	16399			638	13551	13645
							638.5	16340	16447			638.5	13539	13648
							639	16338	16482			639	13530	13669
							639.5	16337	16497			639.5	13532	13684
							640	16336	16490			640	13553	13701
							640.5	16330	16457			640.5	13538	13717
							641	16344	16435			641	13520	13732
							641.5	16326	16418			641.5	13501	13745
							642	16309	16409			642	13511	13780
							642.5	16323	16412			642.5	13540	13819
							643	16352	16429			643	13552	13859
							643.5	16425	16460			643.5	13538	13888
							644	16462	16483			644	13504	13887
							644.5	16435	16506			644.5	13459	13871
							645	16391	16507			645	13428	13840
							645.5	16367	16504			645.5	13433	13802
							646	16389	16507			646	13457	13758
							646.5	16452	16506			646.5	13485	13714
							647	16488	16526			647	13514	13666
							647.5	16472	16521			647.5	13526	13636
							648	16470	16498			648	13525	13639
							648.5	16470	16463			648.5	13537	13647
							649	16463	16423			649	13551	13660
							649.5	16459	16410			649.5	13559	13673
							650	16430	16433			650	13535	13665
							650.5	16404	16462			650.5	13495	13666
							651	16395	16480			651	13462	13669
							651.5	16400	16467			651.5	13430	13646
							652	16403	16406			652	13406	13642
							652.5	16376	16362			652.5	13399	13626
							653	16335	16296			653	13395	13579
							653.5	16285	16224			653.5	13384	13517
							654	16213	16221			654	13346	13444
							654.5	16134	16200			654.5	13289	13356
							655	16080	16177			655	13237	13278
							655.5	16024	16166			655.5	13187	13240
							656	15967	16102			656	13165	13180
							656.5	15927	16024			656.5	13127	13096
							657	15848	15960			657	13055	13025
							657.5	15760	15872			657.5	12962	12956
							658	15703	15749			658	12852	12888
							658.5	15625	15642			658.5	12787	12851
							659	15542	15557			659	12738	12819
							659.5	15436	15478			659.5	12696	12768
							660	15304	15440			660	12647	12727
							660.5	15177	15385			660.5	12539	12676
							661	15067	15267			661	12424	12591
							661.5	15013	15131			661.5	12314	12492
							662	14978	14981			662	12221	12385
							662.5	14913	14862			662.5	12140	12266
							663	14832	14774			663	12059	12145
							663.5	14725	14695			663.5	11983	12044
							664	14584	14620			664	11883	11954
							664.5	14471	14518			664.5	11773	11851
							665	14369	14413			665	11667	11745
							665.5	14261	14333			665.5	11569	11647
							666	14185	14262			666	11499	11589
							666.5	14119	14162			666.5	11453	11555
							667	14044	14047			667	11404	11527
							667.5	13978	13940			667.5	11356	11495
							668	13901	13825			668	11302	11418
							668.5	13795	13734			668.5	11201	11309
							669	13698	13688			669	11091	11227
							669.5	13616	13639			669.5	10994	11154
							670	13517	13546			670	10923	11085
							670.5	13427	13416			670.5	10885	11029
							671	13361	13264			671	10862	10968
							671.5	13288	13092			671.5	10808	10893
							672	13222	12992			672	10725	10815
							672.5	13192	12948			672.5	10645	10775
							673	13129	12900			673	10548	10728
							673.5	13034	12861			673.5	10451	10663
							674	12937	12797			674	10374	10578
							674.5	12826	12721			674.5	10315	10446
							675	12750	12663			675	10282	10319
							675.5	12712	12616			675.5	10259	10225
							676	12639	12575			676	10214	10163
							676.5	12539	12532			676.5	10145	10145
							677	12454	12465			677	10073	10153
							677.5	12367	12386			677.5	10000	10160
							678	12315	12302			678	9948.8	10142
							678.5	12267	12217			678.5	9897.6	10076
							679	12145	12120			679	9844	9957.2
							679.5	12004	11975			679.5	9775.7	9815.7
							680	11862	11799			680	9666.8	9673.1
							680.5	11691	11625			680.5	9526.3	9527.7
							681	11558	11456			681	9369.6	9396.4
							681.5	11424	11316			681.5	9218.5	9281.4
							682	11289	11200			682	9101.8	9176.3
							682.5	11176	11062			682.5	9006	9087.1
							683	11068	10950			683	8937.2	9003.7
							683.5	10978	10854			683.5	8878.2	8893.2
							684	10874	10778			684	8804.4	8795.7
							684.5	10803	10740			684.5	8754.2	8734.9
							685	10737	10681			685	8687	8678.5
							685.5	10654	10639			685.5	8632.2	8641.9
							686	10600	10616			686	8610	8612.2
							686.5	10540	10578			686.5	8585.2	8578
							687	10480	10562			687	8567.7	8552.9
							687.5	10434	10528			687.5	8539.2	8544.5
							688	10399	10465			688	8475.2	8535.9
							688.5	10373	10420			688.5	8419.7	8528.1
							689	10347	10378			689	8367.6	8511.6
							689.5	10329	10355			689.5	8310.4	8492.1
							690	10315	10333			690	8292.5	8484.9
							690.5	10291	10320			690.5	8298	8486
							691	10282	10311			691	8300.6	8505.5
							691.5	10256	10286			691.5	8303.2	8519.9
							692	10223	10285			692	8310.9	8499.1
							692.5	10209	10269			692.5	8310.9	8450.3
							693	10207	10228			693	8307.3	8391.9
							693.5	10254	10225			693.5	8337.9	8375.3
							694	10291	10220			694	8370.4	8378.4
							694.5	10309	10219			694.5	8377.2	8371.1
							695	10334	10257			695	8376.8	8370.3
							695.5	10321	10273			695.5	8354.4	8329.6
							696	10326	10272			696	8329	8296.5
							696.5	10321	10258			696.5	8285.8	8307.8
							697	10256	10216			697	8234.6	8316.3
							697.5	10197	10174			697.5	8199.3	8331.2
							698	10159	10125			698	8120.6	8310
							698.5	10124	10068			698.5	8046.6	8230.9
							699	10110	10045			699	8013.1	8163.7
							699.5	10074	10025			699.5	7973.5	8108.8
							700	10012	9988.6			700	7932.2	8061.1
							700.5	9948.9	9948.8			700.5	7906.6	8034
							701	9889.4	9874			701	7885.2	8006.5
							701.5	9845.5	9809.1			701.5	7854.3	7979.3
							702	9797.2	9780.5			702	7833.7	7952.7
							702.5	9764.4	9773.5			702.5	7834.8	7935.7
							703	9740.1	9764.5			703	7819.1	7901.8
							703.5	9693.5	9694.9			703.5	7784.1	7848.8
							704	9630	9567.5			704	7743.3	7808
							704.5	9558.2	9440.1			704.5	7694.4	7768.1
							705	9477	9338			705	7619.6	7710.4
							705.5	9405.4	9281.8			705.5	7552.5	7664.3
							706	9321.8	9259.9			706	7484	7604.2
							706.5	9207.5	9232.7			706.5	7396.6	7546
							707	9123.7	9181.3			707	7322.5	7512.3
							707.5	9061.9	9115.5			707.5	7258.4	7448.3
							708	9009	9035.1			708	7196.4	7369.3
							708.5	8976.9	8941.9			708.5	7123.3	7280.5
							709	8934.5	8849.3			709	7050.6	7182.1
							709.5	8845.2	8771.7			709.5	6994.3	7102.3
							710	8742.4	8710.5			710	6951.1	7050.2
							710.5	8628.7	8661			710.5	6908.5	7003.4
							711	8515.1	8617.1			711	6863.5	6953.4
							711.5	8449.9	8547.6			711.5	6821.4	6898.9
							712	8407.6	8460.5			712	6775.7	6825.5
							712.5	8370.6	8375.9			712.5	6731.8	6752.8
							713	8327.1	8295.3			713	6696.4	6684.1
							713.5	8237.1	8208.1			713.5	6625.2	6602.1
							714	8129.3	8123			714	6546.7	6521.9
							714.5	8056.3	8042.7			714.5	6494.4	6449.6
							715	7977.3	7942.3			715	6440.5	6388.9
							715.5	7889.4	7835.5			715.5	6387.9	6329.6
							716	7840.8	7743			716	6334.4	6290.9
							716.5	7767.1	7654			716.5	6262.6	6268.2
							717	7671.2	7567.1			717	6182.3	6222.4
							717.5	7619.6	7496.1			717.5	6118.5	6170.6
							718	7536.1	7441.7			718	6061	6092.4
							718.5	7425.3	7377.6			718.5	6010.1	5985.2
							719	7335.2	7304.9			719	5954.4	5888.7
							719.5	7241.9	7233.6			719.5	5859.4	5822.7
							720	7142.3	7163.3			720	5759.3	5791.2
							720.5	7062.4	7090			720.5	5666.8	5761.5
							721	6998	7025			721	5581.4	5721.9
							721.5	6923	6945.4			721.5	5530.6	5667.9
							722	6861.4	6869.3			722	5504.7	5600.8
							722.5	6811.1	6804.7			722.5	5478.1	5539.9
							723	6743.9	6732.5			723	5447.3	5469
							723.5	6667.2	6660.2			723.5	5407.3	5386.2
							724	6577.9	6554.8			724	5345	5293.9
							724.5	6486.9	6438.9			724.5	5260.1	5206.6
							725	6397.3	6372.5			725	5180.7	5147.1
							725.5	6318.7	6318.4			725.5	5118.4	5119.8
							726	6256.5	6278.4			726	5070.4	5102.5
							726.5	6189.9	6248.8			726.5	5019.7	5077.9
							727	6124.7	6199.8			727	4978.5	5053.6
							727.5	6082.2	6169.7			727.5	4948.7	5015.1
							728	6048.8	6153.2			728	4919.4	4992.2
							728.5	6020.7	6120.7			728.5	4889.6	4957.4
							729	5993.1	6053.8			729	4852.8	4887.1
							729.5	5948.6	5957.5			729.5	4805.1	4813.1
							730	5895.1	5877.6			730	4749.5	4739.2
							730.5	5847.3	5799.5			730.5	4691.1	4677.6
							731	5802.7	5745.3			731	4637.3	4650.4
							731.5	5744.3	5704.9			731.5	4577.4	4624.8
							732	5673	5641.4			732	4521.7	4575.3
							732.5	5610.9	5580.7			732.5	4478	4518.6
							733	5553.8	5528			733	4447.1	4458.4
							733.5	5500.7	5481.3			733.5	4427.6	4413.9
							734	5454.8	5432.6			734	4394.7	4387.8
							734.5	5397.6	5377.6			734.5	4355.3	4352.1
							735	5353.5	5319.8			735	4317.2	4313.3
							735.5	5313	5259.1			735.5	4269.7	4266.4
							736	5268	5207.7			736	4233.6	4216.9
							736.5	5215.4	5153.7			736.5	4214.2	4191.8
							737	5155.8	5097.3			737	4177.5	4165.5
							737.5	5109.1	5049			737.5	4138.1	4142.8
							738	5075.2	4996.1			738	4097.8	4124
							738.5	5049.7	4958.2			738.5	4040.4	4090
							739	5006.3	4938.8			739	3983.4	4057.8
							739.5	4950.5	4923.9			739.5	3947	4021.7
							740	4891.8	4905.5			740	3916.4	3985.1
							740.5	4837.8	4876.4			740.5	3874.9	3936.4
							741	4800.9	4824.9			741	3835.6	3891
							741.5	4751.3	4751.7			741.5	3794.7	3858.1
							742	4706	4692.1			742	3745.3	3804.4
							742.5	4655	4633.2			742.5	3693.7	3746.1
							743	4597.5	4585.8			743	3662.7	3697.1
							743.5	4561.3	4551.3			743.5	3636.6	3654.3
							744	4523.9	4503.9			744	3597.5	3627.5
							744.5	4479.2	4470.4			744.5	3557.5	3609.1
							745	4424.2	4432.3			745	3518.4	3586.9
							745.5	4365.2	4368.3			745.5	3483.7	3561.4
							746	4312	4306.2			746	3457.3	3517.3
							746.5	4259.4	4251.2			746.5	3444.8	3480.8
							747	4210.5	4202			747	3426.5	3453
							747.5	4160.9	4172.7			747.5	3395.5	3414.8
							748	4115.7	4159.4			748	3365.6	3393.3
							748.5	4069.4	4134.1			748.5	3333.1	3362.2
							749	4014.8	4086.3			749	3293.5	3308
							749.5	3962.8	4024.6			749.5	3235.6	3237.4
							750	3920.7	3956			750	3169.9	3158.4
							750.5	3891.9	3889.9			750.5	3109.1	3096.7
							751	3880.4	3854.3			751	3063.4	3058.9
							751.5	3878.5	3843.6			751.5	3048.9	3040.1
							752	3876.9	3841.7			752	3046.6	3048.9
							752.5	3852.1	3823.6			752.5	3039.7	3054.9
							753	3812.8	3789.3			753	3029.8	3049
							753.5	3767.3	3755.1			753.5	3007.1	3050.3
							754	3702.4	3712.6			754	2966.6	3026.7
							754.5	3649.4	3669.6			754.5	2927.1	2978.4
							755	3633.5	3640.7			755	2894.4	2945.6
							755.5	3624.2	3612.6			755.5	2877.4	2916.7
							756	3613.4	3576.1			756	2866.8	2877.9
							756.5	3597.7	3532.5			756.5	2849.8	2844
							757	3550.5	3484.2			757	2818	2802.8
							757.5	3492.9	3436			757.5	2773.5	2776.2
							758	3440.3	3397.2			758	2730.8	2770.2
							758.5	3379.9	3365.7			758.5	2689.9	2757.2
							759	3330.4	3336.8			759	2660.3	2746.3
							759.5	3296.1	3302.2			759.5	2626.3	2713
							760	3261	3257			760	2581.7	2655.2
							760.5	3227.7	3220.7			760.5	2548.7	2610.6
							761	3187.8	3172.5			761	2511.7	2565.9
							761.5	3139.1	3118.8			761.5	2478.4	2527.3
							762	3100.1	3076			762	2455.8	2510.6
							762.5	3071.2	3050.2			762.5	2433	2493.5
							763	3051.5	3041.1			763	2416.7	2466.6
							763.5	3035.5	3036.4			763.5	2404.6	2439.8
							764	3012.8	3032.2			764	2387.4	2405.5
							764.5	2981.4	3000.6			764.5	2370.3	2370.3
							765	2941.3	2952.6			765	2343	2341.7
							765.5	2902.9	2917.4			765.5	2323.4	2318.5
							766	2867.1	2882.5			766	2316.4	2302.1
							766.5	2838.6	2850.6			766.5	2300.5	2288.4
							767	2819.3	2830.6			767	2285.4	2279.3
							767.5	2799.2	2808.8			767.5	2267.7	2273.9
							768	2779.6	2779.4			768	2248.8	2269.6
							768.5	2754.9	2748.6			768.5	2228.7	2262.6
							769	2727.1	2717.6			769	2206.5	2248.6
							769.5	2696.7	2682.8			769.5	2191.2	2228.2
							770	2684.8	2655.5			770	2184.5	2200
							770.5	2680.2	2642			770.5	2182.9	2173.1
							771	2648.3	2607.6			771	2167.7	2133.2
							771.5	2626.3	2576.4			771.5	2146.8	2098.7
							772	2618.1	2551.5			772	2116.3	2068.4
							772.5	2585.2	2512.1			772.5	2074.6	2029.8
							773	2563.8	2487.8			773	2046.2	2011.2
							773.5	2553.6	2476.5			773.5	2025.1	2017.8
							774	2511.1	2451.8			774	2005.3	2015.1
							774.5	2464.2	2430.9			774.5	1989.8	2007
							775	2431	2405			775	1973.3	1988.9
							775.5	2403.8	2376.2			775.5	1962.6	1943.4
							776	2378.8	2358.7			776	1954.7	1907.5
							776.5	2352.5	2330.6			776.5	1939.7	1884.2
							777	2329.3	2305			777	1920.2	1864
							777.5	2308.3	2291.7			777.5	1898.3	1865.1
							778	2288.2	2277			778	1871.2	1866.9
							778.5	2267.8	2265.4			778.5	1842.8	1863.9
							779	2246	2258.9			779	1825.8	1860.4
							779.5	2228.3	2244.1			779.5	1813.1	1843.6
							780	2211.1	2222			780	1804.1	1817.3
							780.5	2198.5	2197.6			780.5	1789	1781.9
							781	2188.3	2173.4			781	1768.2	1740.9
							781.5	2159.1	2145.1			781.5	1747.7	1710.4
							782	2119	2123.6			782	1728.3	1693.8
							782.5	2083.2	2107.5			782.5	1720.5	1684.5
							783	2058.1	2099.9			783	1711.5	1689.6
							783.5	2050.2	2095.4			783.5	1701.7	1694.7
							784	2067.3	2081.9			784	1696.3	1682.1
							784.5	2080.1	2073.1			784.5	1687.6	1670.9
							785	2076.5	2057			785	1679.1	1659.6
							785.5	2054.7	2030.8			785.5	1668.3	1641.9
							786	2022	2010.8			786	1646.2	1623.4
							786.5	1991.6	1993.3			786.5	1618.3	1607.2
							787	1961.4	1968.5			787	1601.8	1593.9
							787.5	1935.6	1947.7			787.5	1585.4	1581.9
							788	1912.1	1925			788	1568.2	1576
							788.5	1888.3	1897.1			788.5	1556.4	1569.3
							789	1872.4	1884.1			789	1543.8	1554
							789.5	1864.1	1881.4			789.5	1536.6	1550.6
							790	1848.2	1873.6			790	1526.2	1547.5
							790.5	1835.8	1867.3			790.5	1507.6	1539.7
							791	1828.3	1849.4			791	1491.2	1535.3
							791.5	1813.2	1827.8			791.5	1479.6	1516
							792	1795.1	1813.8			792	1470.5	1497.4
							792.5	1784.6	1799.7			792.5	1477.1	1494.2
							793	1780.7	1796.5			793	1483.8	1488
							793.5	1773.9	1797.2			793.5	1480.9	1478.3
							794	1773.5	1797.1			794	1483.1	1467.1
							794.5	1766.1	1781.3			794.5	1470.9	1450
							795	1729.4	1752.1			795	1440.1	1418.6
							795.5	1700.3	1723.1			795.5	1415	1395.5
							796	1686.4	1701.7			796	1395.9	1392.2
							796.5	1666.8	1701.3			796.5	1372.2	1378.2
							797	1655.7	1709			797	1367.4	1383.7
							797.5	1636.2	1700.2			797.5	1363.6	1397.4
							798	1598.5	1667.6			798	1340.6	1375.6
							798.5	1576.5	1639			798.5	1323.1	1355.9
							799	1566.4	1613.5			799	1298	1335.4
							799.5	1557.2	1585.3			799.5	1268.9	1311.4
							800	1560.8	1578.9			800	1255.9	1302.5
							800.5	1565	1574.2			800.5	1254.5	1304.4
							801	1567.9	1574.4			801	1268.6	1318.2
							801.5	1573.2	1592.6			801.5	1288.4	1333.6
							802	1577.2	1611.4			802	1300.5	1347.6
							802.5	1579.6	1622.9			802.5	1306.1	1352.5
							803	1576	1612.2			803	1305.5	1340.2
							803.5	1575	1588.3			803.5	1311.8	1326.2
							804	1588.2	1579.5			804	1332.4	1328.7
							804.5	1603.1	1574.9			804.5	1346.9	1339.6
							805	1607.1	1560			805	1334.6	1348.4
							805.5	1606.1	1548.5			805.5	1304.4	1347.7
							806	1576.5	1526.9			806	1249.3	1309
							806.5	1537.8	1509			806.5	1208.2	1265.4
							807	1517	1508.2			807	1202.8	1245.7
							807.5	1495.3	1511.8			807.5	1200.7	1234.4
							808	1481.2	1493.8			808	1197.4	1237.3
							808.5	1487.2	1473.2			808.5	1194.3	1260.6
							809	1473.8	1451.7			809	1178.3	1256.4
							809.5	1460.7	1438.9			809.5	1173.2	1235.9
							810	1452.7	1441.4			810	1191.1	1223.8
							810.5	1433.9	1434.7			810.5	1202.4	1202.8
							811	1427	1417.3			811	1196.5	1185.8
							811.5	1425.2	1401.4			811.5	1191.9	1187.7
							812	1423.6	1388.1			812	1179	1191.2
							812.5	1422	1396.4			812.5	1165.3	1196.4
							813	1413.3	1408.6			813	1162	1195.4
							813.5	1385.8	1403.7			813.5	1156.6	1182.1
							814	1353.1	1395			814	1145.6	1161.6
							814.5	1343.9	1393.9			814.5	1148.2	1142
							815	1349	1401			815	1166.6	1139.8
							815.5	1355.5	1404.1			815.5	1177.8	1153.7
							816	1370.8	1399.4			816	1184.1	1171.7
							816.5	1378.4	1394.1			816.5	1192.4	1193
							817	1373	1379.3			817	1182.5	1194
							817.5	1372.8	1377			817.5	1168.9	1184.7
							818	1367.2	1385.4			818	1161.3	1169.6
							818.5	1356.7	1384.2			818.5	1147	1151.2
							819	1339.7	1377.3			819	1129.5	1138.6
							819.5	1315.6	1361.4			819.5	1116.4	1125.3
							820	1311.1	1347.9			820	1100.3	1117.5
							820.5	1311.9	1334.2			820.5	1096.3	1117.9
							821	1314.3	1326.1			821	1102.1	1123.8
							821.5	1315	1315.3			821.5	1097.2	1126.8
							822	1309.5	1298.6			822	1088.8	1119.2
							822.5	1297.6	1284.3			822.5	1064.6	1096.6
							823	1272.8	1262.7			823	1025.5	1064.7
							823.5	1261.5	1256.7			823.5	1007.4	1050.8
							824	1260.7	1267.7			824	1008.7	1050.3
							824.5	1252	1282.9			824.5	1019.6	1058.1
							825	1265.7	1301.5			825	1042.7	1077.8
							825.5	1277.7	1299.8			825.5	1057.4	1083
							826	1274.5	1288.3			826	1064.1	1079.4
							826.5	1272.4	1278.4			826.5	1065.2	1078.8
							827	1259.9	1256.3			827	1061.3	1066.4
							827.5	1245.7	1240.1			827.5	1052.7	1061.3
							828	1237.1	1240.1			828	1027	1058
							828.5	1211.6	1227.1			828.5	998	1034.3
							829	1171.9	1214.3			829	973.53	1011.4
							829.5	1137.6	1209.8			829.5	962.98	986.95
							830	1116.5	1200.7			830	967.6	963.48
							830.5	1109.7	1196.6			830.5	983.44	962.02
							831	1126.8	1208.7			831	1000.3	980.02
							831.5	1157.9	1226.7			831.5	1012.5	1002.7
							832	1172.7	1221.6			832	1017.8	1014.4
							832.5	1168.4	1200.9			832.5	1012.2	1008.9
							833	1172.2	1188.3			833	1014.7	1006.7
							833.5	1178.1	1175.8			833.5	1025.5	1007.5
							834	1164.6	1172.2			834	1020.5	1007.7
							834.5	1155.2	1183.5			834.5	1016.7	1011.9
							835	1145	1185.9			835	1010.8	1003.7
							835.5	1119.6	1174.8			835.5	989.67	978.37
							836	1103.3	1175			836	975.62	958.55
							836.5	1107.5	1185.3			836.5	978.63	954.73
							837	1109.8	1185.8			837	983.3	956.89
							837.5	1115.9	1182.8			837.5	990.99	971.43
							838	1126.4	1173.1			838	1001	982.09
							838.5	1130.8	1143.7			838.5	1004.1	982.34
							839	1136.3	1126.2			839	1015.3	990.36
							839.5	1127.9	1116.5			839.5	1020.1	986.25
							840	1123.7	1105.8			840	1008.2	981.97
							840.5	1113.3	1113.7			840.5	997.65	984.52
							841	1094.1	1130.3			841	993.77	977.42
							841.5	1094.3	1152.2			841.5	1003.6	977.58
							842	1094.3	1160.6			842	1014.8	984.4
							842.5	1086.5	1150.1			842.5	1016.2	988.89
							843	1080.2	1127.4			843	1005.5	982.65
							843.5	1063.2	1086.1			843.5	967.2	965.05
							844	1044.2	1053.7			844	926.23	944.18
							844.5	1036.2	1034.2			844.5	902.55	921.74
							845	1038.8	1018.4			845	887.67	902.56
							845.5	1041.9	1012.3			845.5	881.71	891.44
							846	1046.5	1018.3			846	890.05	894.93
							846.5	1047.1	1028.4			846.5	906.61	906.37
							847	1042.5	1046			847	918.65	917.71
							847.5	1047.4	1067.2			847.5	927.95	932.61
							848	1053	1070			848	926.54	936.38
							848.5	1048.9	1049.7			848.5	915.37	919.98
							849	1046.1	1018.6			849	904.91	906.6
							849.5	1045.8	994.97			849.5	894.99	896.92
							850	1034.3	985.53			850	883.62	890.37
							850.5	1023.9	995.18			850.5	876.89	898.81
							851	1022.3	1013.3			851	879.72	910.85
							851.5	1007.4	1022.7			851.5	881.23	909
							852	987.77	1016.6			852	883.91	897.65
							852.5	981.61	1012.1			852.5	887.31	881.13
							853	984.9	1009.5			853	879.57	859.94
							853.5	994.89	998.1			853.5	860.29	844.2
							854	1003.2	992.16			854	855.37	846.56
							854.5	1006.5	979.76			854.5	858.29	849.2
							855	997.89	961.96			855	854.98	856.52
							855.5	982.48	960.94			855.5	862.41	869.67
							856	977.24	963.16			856	863.46	871.86
							856.5	977.08	960.56			856.5	856.57	867.53
							857	977.92	959.94			857	853.78	859.91
							857.5	975.61	957.41			857.5	847.3	851.91
							858	977.94	958.08			858	848.34	849.57
							858.5	990.94	977.67			858.5	862.64	848.26
							859	990.83	988.76			859	869.27	838.55
							859.5	977.04	983.75			859.5	869.8	824.62
							860	959.73	971.14			860	874.21	820.08
							860.5	933.19	937.35			860.5	864.7	810.42
							861	918.13	915.28			861	850.06	806.55
							861.5	927.66	921.04			861.5	844.94	812.34
							862	942.02	921.56			862	838.82	807.81
							862.5	945.83	919.69			862.5	825.72	800.66
							863	936.72	908.45			863	810.97	793.44
							863.5	919.04	879.41			863.5	791.23	782.65
							864	900.74	857.77			864	765.82	778.33
							864.5	888.02	845.5			864.5	754.14	774.9
							865	893.41	851.83			865	757.16	784.91
							865.5	895.45	862.78			865.5	767.83	795.3
							866	898.63	874.79			866	786.36	794.52
							866.5	910.91	895.07			866.5	807.41	800.1
							867	919.64	916.46			867	821.77	813.36
							867.5	923.98	943.47			867.5	828.66	815.02
							868	918.23	965.34			868	829.46	818.94
							868.5	903.87	968.77			868.5	827.2	822.33
							869	894.23	955.93			869	819.51	817.1
							869.5	896.72	931.94			869.5	815.01	814.99
							870	908.62	910.88			870	821.9	817.33
							870.5	940.19	917.41			870.5	840.5	832.93
							871	956.97	926.88			871	849.93	840.42
							871.5	951.43	934.96			871.5	850.47	831.49
							872	948.17	942.25			872	849.26	832.11
							872.5	936.6	929.79			872.5	839.31	834.03
							873	909.27	909.48			873	818.71	824.72
							873.5	889.55	889.12			873.5	806.54	819.36
							874	891.59	881.1			874	803.92	823.88
							874.5	896.36	886.91			874.5	803.18	817.36
							875	909.32	906.85			875	809.15	811.02
							875.5	919.62	926.28			875.5	817.78	812.08
							876	920.76	927.01			876	817.85	808.38
							876.5	929.57	920.37			876.5	825.84	820.81
							877	920.76	912.98			877	830.69	832.24
							877.5	905.43	905.64			877.5	819.06	825.37
							878	901.35	905.31			878	815.05	820.99
							878.5	886.52	901.68			878.5	805.52	801.19
							879	867.96	885.86			879	785.79	771.28
							879.5	868.59	868.23			879.5	780.07	758.65
							880	860.05	843.21			880	771.84	746.47
							880.5	846.68	830.08			880.5	758.21	736.29
							881	849.69	833.89			881	765.54	736
							881.5	854.15	838.23			881.5	772.9	737.64
							882	851.72	840.48			882	774.12	745.35
							882.5	837.81	835.7			882.5	778.02	756.33
							883	826.37	826.57			883	771.44	767.68
							883.5	825.21	822.21			883.5	764.52	773.67
							884	821.95	812.7			884	763.29	771.79
							884.5	827.28	804.78			884.5	759.95	771.51
							885	846.07	814.15			885	765.27	779.17
							885.5	853.28	830.45			885.5	776.51	794.77
							886	853.03	841.92			886	790.24	809.37
							886.5	849.54	854.46			886.5	801.41	821.34
							887	842.55	864.67			887	802.41	832.41
							887.5	832.06	855.98			887.5	781.12	830.47
							888	827.24	842.34			888	757.36	820.55
							888.5	835.46	836.25			888.5	744.75	809.99
							889	835.33	821.54			889	744.22	787.98
							889.5	832.61	809.06			889.5	758.54	768.67
							890	834.1	799.71			890	768.39	758.9
							890.5	823.06	787.29			890.5	757.41	749.39
							891	820.26	787.62			891	751.05	748.78
							891.5	822.39	789.44			891.5	746.79	744.64
							892	807.43	781.27			892	729.75	728.71
							892.5	795.85	784.66			892.5	723.54	718.57
							893	809.88	801.59			893	736.57	720.07
							893.5	823.13	810.14			893.5	738.73	723.79
							894	820.94	810.34			894	738.85	731.44
							894.5	816.22	809.08			894.5	748.46	743.14
							895	800.45	804.63			895	753.33	748.12
							895.5	775.96	806.65			895.5	753.89	742.37
							896	758.26	813.03			896	746.7	727.15
							896.5	753	808.7			896.5	742.95	713.59
							897	761.98	805.8			897	745.82	712.45
							897.5	781.53	808.16			897.5	750.02	716.56
							898	808.99	816.86			898	760.25	723.48
							898.5	839.74	841.49			898.5	767.68	737.19
							899	857.43	853.46			899	760.43	736.75
							899.5	853.09	840.5			899.5	736.7	729.64
							900	827.66	815.41			900	711.06	726
							900.5	799.53	780.09			900.5	698.04	721.69
							901	784.14	759.12			901	697.69	715.21
							901.5	790.42	768.73			901.5	716	719.95
							902	806.29	787.02			902	741.48	735.87
							902.5	819.85	808.73			902.5	764.19	749.77
							903	826.91	831.76			903	780.18	768.05
							903.5	815.4	834.57			903.5	777.93	780.98
							904	793.64	820.97			904	753.34	769.26
							904.5	785.67	811.53			904.5	735.67	767.68
							905	784.64	812.03			905	723.8	767.76
							905.5	792.61	817.56			905.5	730.29	762.93
							906	805.2	825.68			906	744.78	769.32
							906.5	810.04	831.53			906.5	752.28	770.5
							907	808.39	829.68			907	759.36	767.23
							907.5	798.59	831.75			907.5	759.71	773.37
							908	786.87	838.41			908	752.38	774.27
							908.5	787.35	837.12			908.5	755.54	774.13
							909	795.59	830.5			909	761.12	772.55
							909.5	806.43	813.24			909.5	757.33	766.11
							910	814.15	796.36			910	752.42	757.19
							910.5	814.15	791.02			910.5	758.23	749.71
							911	799.53	791.86			911	760.49	745.1
							911.5	780.11	801.4			911.5	756.26	739.75
							912	765.32	804.47			912	750.34	729.63
							912.5	767.86	807.64			912.5	738.32	733.82
							913	792.58	816.98			913	731.72	748.29
							913.5	821.05	827.39			913.5	729.1	766.22
							914	844.12	835.47			914	731.9	788.23
							914.5	859.56	838.91			914.5	744.37	806.92
							915	854.05	831.57			915	741.49	805.44
							915.5	847.9	823.83			915.5	742.45	802.66
							916	846.74	813.42			916	749.26	797.3
							916.5	845.2	804.96			916.5	759.86	783.1
							917	847.56	808.15			917	775.89	768.32
							917.5	842.98	810.09			917.5	784.39	759.25
							918	838.7	812.41			918	784.76	754.14
							918.5	831.32	817.91			918.5	775.28	759
							919	810.31	811.73			919	753.15	767.51
							919.5	791.51	806.07			919.5	741.91	770.78
							920	777.77	803.36			920	734.36	758.2
							920.5	771.66	795.8			920.5	727.2	739.97
							921	778.07	796.48			921	728.07	735.47
							921.5	791.37	799.71			921.5	726.05	736.29
							922	800.46	798.58			922	724.15	738.7
							922.5	804.96	800.46			922.5	731.15	748.48
							923	815.1	805.24			923	744.1	754.62
							923.5	818.24	800.35			923.5	753.73	755.77
							924	807.23	782			924	752.8	758.24
							924.5	799.11	773			924.5	750.97	760.89
							925	797.97	781.39			925	753.01	768.04
							925.5	789.86	783.53			925.5	749.01	764.02
							926	785.22	775.94			926	741.78	745.25
							926.5	774.71	755.23			926.5	730.48	726.21
							927	747.63	720.89			927	710.65	703.15
							927.5	724.76	695.81			927.5	698.93	687.2
							928	721.92	697.09			928	702.67	685.84
							928.5	732.95	717.57			928.5	710.73	693.68
							929	759.15	739.46			929	718.61	701.07
							929.5	781.49	753.47			929.5	729.29	701.3
							930	780.58	767.94			930	728.94	700.88
							930.5	780.49	775.61			930.5	731.41	699.53
							931	771.99	772.63			931	730.42	691.73
							931.5	748.9	767.01			931.5	723.47	689.78
							932	734.47	757.89			932	713.98	688.94
							932.5	733.56	751.38			932.5	708.04	694.14
							933	749.22	763.48			933	713.61	716.11
							933.5	773.37	782.03			933.5	711.01	729.1
							934	797.25	794.14			934	708.88	740.72
							934.5	814.26	797.95			934.5	710.09	745.08
							935	814.4	790.7			935	708.53	733.99
							935.5	805.29	785.02			935.5	715.37	729.03
							936	801.21	779.39			936	728.17	727.09
							936.5	785.68	760.91			936.5	725.54	718.27
							937	767.71	742.49			937	715.82	710.37
							937.5	757.55	723.34			937.5	703.66	695.23
							938	744.65	707.34			938	703.23	686.77
							938.5	728.53	701.76			938.5	704.61	678.93
							939	720.83	701.05			939	697.4	670.45
							939.5	721.69	704.65			939.5	692.67	672.59
							940	724.39	704.73			940	684.5	674.7
							940.5	727.37	694.45			940.5	675.08	679.22
							941	733.28	707.79			941	685.42	697.53
							941.5	727.48	718.99			941.5	698.59	706.43
							942	714.57	706.76			942	696.54	705.43
							942.5	700.28	690.64			942.5	688.72	698.8
							943	692.87	666.79			943	671.59	680.56
							943.5	688.77	640.21			943.5	659.13	662.59
							944	691.93	638.13			944	669.46	654.22
							944.5	697.91	653.88			944.5	685.35	648.55
							945	709.8	679.82			945	714.95	655.95
							945.5	723.85	704.82			945.5	747.18	669.03
							946	725.2	716.64			946	751.35	684.53
							946.5	726.28	726.3			946.5	740.18	706.9
							947	728.15	736.58			947	723.33	719.55
							947.5	728.32	746.71			947.5	702.26	722.49
							948	731.08	757.68			948	702.55	727.34
							948.5	720.08	754.87			948.5	712.86	719.4
							949	709.45	741.22			949	724.56	713.83
							949.5	706.23	731.25			949.5	732.36	724.41
							950	696.54	717.24			950	730.15	732.9
							950.5	696.48	710.08			950.5	722.36	730.44
							951	705.49	705.55			951	719.58	719.96
							951.5	710.93	702.75			951.5	721.8	707.44
							952	720.53	702.99			952	720.88	698.07
							952.5	739.65	699.25			952.5	705.36	696.94
							953	758.03	699.11			953	680.45	714.32
							953.5	754.68	694.51			953.5	655.11	722.94
							954	741.63	679.72			954	638.59	722.1
							954.5	721.14	665.59			954.5	636.49	723.24
							955	693.16	659.98			955	642.82	714.92
							955.5	671.02	655.08			955.5	649.79	703.7
							956	665.53	662.85			956	659.44	699.19
							956.5	676.32	685.54			956.5	678.47	690.07
							957	696.82	708.11			957	694.2	674.65
							957.5	717.14	735.99			957.5	711.18	667.97
							958	743.76	758.06			958	731.84	674.12
							958.5	769.97	763.54			958.5	750.28	685.56
							959	779.03	752.61			959	759.32	692.56
							959.5	777.82	733.63			959.5	761.24	691.55
							960	772.42	713.7			960	751.43	685.42
							960.5	750.81	698.11			960.5	729.56	677.56
							961	726.88	701.85			961	719.43	674.26
							961.5	720.18	714.34			961.5	721	685.64
							962	721.32	727			962	722.63	705.55
							962.5	725.25	737.02			962.5	720.58	713.06
							963	732.58	736.66			963	705.82	711.81
							963.5	731.66	725.31			963.5	685.77	705.52
							964	718.41	703.81			964	672.57	689.13
							964.5	713	683.7			964.5	672.36	682.27
							965	713.99	673.26			965	679.68	685.66
							965.5	702.13	672.1			965.5	676.53	675.68
							966	703.37	686.55			966	672.14	673.83
							966.5	710.95	708.12			966.5	676.25	679.72
							967	710.51	723.02			967	674.71	680.33
							967.5	714.32	732.51			967.5	679.77	686.77
							968	730.88	739.67			968	694.1	703.64
							968.5	735.52	740.97			968.5	700.14	717.29
							969	731.21	745.67			969	701.72	717.95
							969.5	739.49	754.79			969.5	720.72	724.85
							970	741.13	757.03			970	734.08	733.76
							970.5	739.27	758.36			970.5	752.27	740.06
							971	747.9	755.22			971	773.83	750.92
							971.5	750.37	746.73			971.5	782.25	760.42
							972	749.8	751.18			972	777.17	759.35
							972.5	751.36	755.08			972.5	757.31	750.65
							973	748.03	748.29			973	725.87	736.14
							973.5	743.83	739.57			973.5	697.66	717.65
							974	740.34	714.27			974	677.68	701.19
							974.5	730.24	685.57			974.5	671.64	689.47
							975	721.41	675.01			975	680.77	686.26
							975.5	728.25	693.63			975.5	703.38	699.41
							976	733.95	720.81			976	719.44	709.31
							976.5	736.33	741.94			976.5	725.77	714.22
							977	737.29	754.22			977	728.63	723.42
							977.5	719.98	738.76			977.5	713.53	715.38
							978	714	716.89			978	707.74	704.63
							978.5	721.04	704.62			978.5	716.69	704.3
							979	722.49	686.16			979	719.18	694.59
							979.5	722.24	676.73			979.5	714.03	681.17
							980	723.58	679.91			980	705.58	676.13
							980.5	719.54	690.34			980.5	700.88	676.87
							981	711.56	706.28			981	698.04	686.02
							981.5	709.58	723.89			981.5	703.79	701.05
							982	709.88	735.57			982	720.66	716.04
							982.5	701.96	739.14			982.5	731.46	725.33
							983	689.16	740.16			983	718.45	713.92
							983.5	677.51	735.23			983.5	697.67	695.99
							984	674.21	723.7			984	670.28	679.5
							984.5	674.4	711.41			984.5	644.91	657.5
							985	684.08	699.02			985	636.13	649.37
							985.5	707.02	689.31			985.5	640.6	660.99
							986	722.17	682.98			986	649.99	671.25
							986.5	731.14	678			986.5	668.47	681.51
							987	736.73	688.32			987	688.46	694.62
							987.5	724.02	701.27			987.5	704.74	696.61
							988	703.01	707.69			988	720.15	686.32
							988.5	689.73	708.23			988.5	728.97	677.05
							989	683.57	704.89			989	721.74	679.49
							989.5	680.38	691.27			989.5	704.67	684.76
							990	683.44	682.97			990	694.47	690.58
							990.5	696.9	695.25			990.5	692.23	708.18
							991	707.68	708.92			991	698.91	718.26
							991.5	704.49	714.93			991.5	703.95	709.65
							992	694.2	719.87			992	704.09	704.78
							992.5	688.48	711.56			992.5	693.73	698.51
							993	687.63	700.11			993	685.24	693.64
							993.5	692.87	700.54			993.5	684.55	706.74
							994	710.14	707.24			994	688.75	728.84
							994.5	734.21	732.12			994.5	707.4	755.95
							995	750.64	762.46			995	727.67	783.3
							995.5	751.9	771.82			995.5	722.47	787.19
							996	740.72	764.34			996	711.13	771.19
							996.5	721.1	738.39			996.5	703.11	747.59
							997	692.92	706.54			997	693.71	724.13
							997.5	677.09	687.15			997.5	701.41	716.33
							998	674.71	671.96			998	714.94	711.67
							998.5	679.57	667.98			998.5	716.8	703.55
							999	698.63	675.4			999	713.08	706.51
							999.5	713.71	679.65			999.5	705.34	706.85
							1000	714.12	674.93			1000	677.47	689.33
							1000.5	705.86	672.01			1000.5	654.28	684.41
							1001	697.13	677.6			1001	652.05	685.45
							1001.5	690.89	678.02			1001.5	651.61	680.83
							1002	689.34	680.41			1002	657.32	682.89
							1002.5	688.11	691.96			1002.5	669.9	692.4
							1003	688.13	699.24			1003	673.55	697.97
							1003.5	689.55	699.04			1003.5	677.26	705.83
							1004	690.46	703.22			1004	684.39	717.26
							1004.5	699.82	716.7			1004.5	694.04	727.44
							1005	726.39	741.58			1005	723.01	743.96
							1005.5	749.6	756.93			1005.5	743.32	757.05
							1006	758.69	767			1006	747.69	752.64
							1006.5	749.22	763.78			1006.5	731.95	731.99
							1007	730.31	749.81			1007	710.01	706.64
							1007.5	708.15	733.24			1007.5	696.17	679.47
							1008	692.05	728.14			1008	690.48	666.49
							1008.5	696.9	731.88			1008.5	692.14	671.8
							1009	710.47	735.67			1009	699.71	684.71
							1009.5	709.8	738.98			1009.5	694.48	701.76
							1010	722.82	749.79			1010	691.44	721.72
							1010.5	731.17	748.88			1010.5	689.85	726.5
							1011	739.02	752.28			1011	695.89	736.48
							1011.5	757.47	758.49			1011.5	714.18	740.89
							1012	765.97	749.84			1012	729.36	733.69
							1012.5	754.72	726.65			1012.5	725.29	720.09
							1013	741.15	704.66			1013	714.55	700.36
							1013.5	717.71	682.24			1013.5	702.94	677.95
							1014	690.25	664.62			1014	681.85	656.6
							1014.5	675.26	653.17			1014.5	665.41	646.98
							1015	665.73	649.54			1015	671.42	647.22
							1015.5	654.12	643.49			1015.5	677.5	646.49
							1016	647.58	636.73			1016	667.28	654.93
							1016.5	649.57	640.22			1016.5	668.81	670.75
							1017	661.22	663.44			1017	683.91	685.79
							1017.5	677.03	696.8			1017.5	695.8	708.16
							1018	687.43	728.52			1018	716.4	728.8
							1018.5	689.14	750.51			1018.5	738.54	732.02
							1019	698.53	756.85			1019	740.94	723.73
							1019.5	713.6	747.13			1019.5	734.3	714.91
							1020	724.59	739.04			1020	728.71	707.29
							1020.5	732.94	733.99			1020.5	728.6	711.82
							1021	739.39	728.26			1021	734.56	733.52
							1021.5	725.2	720.63			1021.5	735.29	747.07
							1022	705.07	708.93			1022	730.21	745.64
							1022.5	694.86	690.18			1022.5	720.85	734.81
							1023	694.6	678.75			1023	715.55	720.92
							1023.5	702.89	676.97			1023.5	712.65	709.49
							1024	715.35	672.62			1024	709.2	694.19
							1024.5	728.21	683.11			1024.5	713.59	691.68
							1025	731.63	703.42			1025	722.47	703.31
							1025.5	719.67	719.27			1025.5	718.37	710.17
							1026	703.26	727.58			1026	710.22	718.91
							1026.5	687.82	727.6			1026.5	700.73	725.29
							1027	682.59	727.07			1027	694.55	719.17
							1027.5	695.45	725.17			1027.5	691.65	711.21
							1028	716.91	716.97			1028	690.74	703.41
							1028.5	743.55	722.98			1028.5	699.48	702.09
							1029	764.62	730.75			1029	719.98	715.36
							1029.5	763.59	719.19			1029.5	723.8	720.89
							1030	751.37	708.24			1030	721.51	711.37
							1030.5	737.47	701.41			1030.5	718.87	708.92
							1031	726.26	694.8			1031	712.11	712.89
							1031.5	715.2	690.87			1031.5	693.26	710.48
							1032	703.07	682.98			1032	677.33	706.01
							1032.5	693.33	680.01			1032.5	675.7	701.54
							1033	682.19	678.29			1033	677.84	691.34
							1033.5	683.1	668.09			1033.5	676.11	682.95
							1034	690.53	668.23			1034	679.7	677.79
							1034.5	692.68	683.22			1034.5	691.48	683.22
							1035	712.52	707.06			1035	705.55	705.85
							1035.5	723.94	728.7			1035.5	712.54	714.33
							1036	722.1	749.49			1036	715.39	717.5
							1036.5	731.87	767.62			1036.5	715.11	723.93
							1037	734.48	771.12			1037	700.94	714.45
							1037.5	724.13	759.35			1037.5	683.1	695.92
							1038	722.47	749.97			1038	688.18	686.91
							1038.5	725.11	744.97			1038.5	703.72	681
							1039	720.69	735.16			1039	710.32	675.09
							1039.5	714.38	728.98			1039.5	722.46	677.12
							1040	713.84	729.04			1040	733.1	682.13
							1040.5	724.74	727.98			1040.5	734.23	691.8
							1041	734.43	728.69			1041	732.11	699.11
							1041.5	746.93	731.4			1041.5	731.51	699.74
							1042	761.13	737.53			1042	732.71	696.97
							1042.5	763.85	746.6			1042.5	737.37	691.41
							1043	771.58	758.99			1043	745.63	689.82
							1043.5	787.55	770.88			1043.5	757.58	703.2
							1044	789.17	777.03			1044	764.7	719.06
							1044.5	784.28	780.16			1044.5	755.87	731.57
							1045	778.43	777.63			1045	753.82	747.97
							1045.5	762.69	761.95			1045.5	756.1	746.75
							1046	741.15	740.36			1046	746.64	728.03
							1046.5	726.88	715.18			1046.5	737.34	715.46
							1047	713.79	692.43			1047	722.51	694.59
							1047.5	696.28	678.56			1047.5	702.76	673.98
							1048	681.92	678			1048	691.77	669.02
							1048.5	686.62	691.76			1048.5	700.83	676.75
							1049	703.66	711.62			1049	720.73	693.66
							1049.5	713.56	721.76			1049.5	729.11	711.75
							1050	715.86	717.47			1050	720.89	713.2
							1050.5	715.6	712.67			1050.5	709.75	702.8
							1051	696.77	702.84			1051	689.95	691.46
							1051.5	673.84	687.16			1051.5	670.11	681.79
							1052	661.74	677.19			1052	660.29	682.85
							1052.5	665.61	671.56			1052.5	666.2	696.89
							1053	684.45	673.62			1053	675.96	713.17
							1053.5	708.38	683.49			1053.5	678.4	717.3
							1054	725.78	699.58			1054	684.79	713.95
							1054.5	738.59	723.51			1054.5	698.11	717.17
							1055	736.58	739.3			1055	702.86	719.22
							1055.5	720.43	738.71			1055.5	708.18	712.25
							1056	712.51	735.2			1056	720.63	715.18
							1056.5	710.09	728.14			1056.5	724.21	715.6
							1057	698.85	716.93			1057	718.53	701.61
							1057.5	684.97	702.7			1057.5	702.78	677.72
							1058	677.1	698.24			1058	688.25	662.28
							1058.5	670.66	693.2			1058.5	674.6	649.84
							1059	666.48	684.82			1059	666.17	647.36
							1059.5	672.24	685.2			1059.5	671.52	659.04
							1060	683.92	694.79			1060	688.31	670.53
							1060.5	693.32	699.51			1060.5	709.47	676.67
							1061	696.37	698.86			1061	721.47	678.63
							1061.5	700.71	707.68			1061.5	723.73	678.15
							1062	712.58	721.94			1062	726.73	690.14
							1062.5	718.14	715.57			1062.5	721.5	707.88
							1063	723.07	706.69			1063	705.97	717.56
							1063.5	728.74	703.68			1063.5	702.15	718.29
							1064	723.7	689.93			1064	699.98	707.19
							1064.5	711.08	677.61			1064.5	692.74	689.2
							1065	695.94	683.31			1065	688.42	673.66
							1065.5	679.38	691.37			1065.5	689.04	665.24
							1066	674.74	698.97			1066	694.95	666.32
							1066.5	685.9	706.23			1066.5	700.15	674.87
							1067	697.75	705.44			1067	703.95	685.01
							1067.5	705.78	702.62			1067.5	713.05	697.62
							1068	706.41	698.36			1068	709.03	700.71
							1068.5	698.47	698.06			1068.5	700.07	704.18
							1069	688.66	705.45			1069	692.37	707.94
							1069.5	692.04	715.92			1069.5	694.31	712.35
							1070	709.19	726.7			1070	703.06	718.1
							1070.5	722.36	731.2			1070.5	709.6	721.5
							1071	720.21	722.94			1071	714.33	717.58
							1071.5	709.14	711.16			1071.5	717.73	712.43
							1072	695.62	697.34			1072	714.03	710.35
							1072.5	678.77	675.47			1072.5	706.82	703.49
							1073	676.36	664.31			1073	712.27	699.86
							1073.5	695.59	670.52			1073.5	727.61	705.66
							1074	716.98	686.88			1074	744.5	719.2
							1074.5	734.73	714.71			1074.5	759.79	734.25
							1075	750.97	738.86			1075	768.54	750.11
							1075.5	752.92	739.77			1075.5	750.28	753.64
							1076	743.16	729.56			1076	716.78	742.37
							1076.5	736.02	706.1			1076.5	684.41	720.95
							1077	722.39	676.31			1077	658.9	699.59
							1077.5	702.96	662.72			1077.5	648.1	686.07
							1078	689	655.44			1078	648.79	678.54
							1078.5	678.4	649.43			1078.5	656.46	673.87
							1079	673.72	659.77			1079	669.71	673.53
							1079.5	683.46	677.65			1079.5	676.58	671.15
							1080	708.06	694.68			1080	692.91	678.22
							1080.5	729.5	705.77			1080.5	718.6	682.92
							1081	716.92	696.23			1081	717.4	679.07
							1081.5	693.55	674.39			1081.5	701.87	673.6
							1082	673.9	651.17			1082	689.34	658.72
							1082.5	650.11	627.05			1082.5	662.94	633.25
							1083	641.3	611.99			1083	638.96	622.62
							1083.5	658.62	613.97			1083.5	642.3	629.2
							1084	673.23	623.63			1084	649.23	635.99
							1084.5	673.7	638.7			1084.5	653.16	642.18
							1085	672.61	652.54			1085	663.85	644.43
							1085.5	662.56	669.12			1085.5	666.34	635.55
							1086	640.96	682.4			1086	653.94	617.17
							1086.5	619.97	682.95			1086.5	634.69	600.37
							1087	622.7	683.69			1087	618.41	599.71
							1087.5	633.97	690.98			1087.5	612.36	612.14
							1088	646.86	694.23			1088	619.43	631.23
							1088.5	670.56	695.16			1088.5	638.34	659.69
							1089	691.55	699.39			1089	662.6	691.56
							1089.5	694.43	706.46			1089.5	681.75	715.22
							1090	695.81	712.74			1090	687.99	727.47
							1090.5	699.73	712.25			1090.5	682.83	725.81
							1091	694.66	703.27			1091	665.6	704.51
							1091.5	690.54	696.29			1091.5	644.67	680.61
							1092	692.34	695.63			1092	641.33	669.18
							1092.5	703.34	701.62			1092.5	651.38	671.74
							1093	719.09	722.97			1093	664.51	682.5
							1093.5	722.84	743.51			1093.5	686.08	703.23
							1094	717.85	745.51			1094	699.09	720.9
							1094.5	703.25	729.67			1094.5	690.45	724.01
							1095	673.55	697.55			1095	674.47	712.38
							1095.5	653.22	671.15			1095.5	670.56	703.46
							1096	665.78	666.32			1096	685.91	702.4
							1096.5	692.31	671.9			1096.5	707.29	701.55
							1097	713.14	684.93			1097	723.34	696.26
							1097.5	725.21	694.16			1097.5	728.56	688.2
							1098	721.09	686.88			1098	707.52	668.54
							1098.5	703.38	665.95			1098.5	671.13	650.33
							1099	679.24	639.33			1099	643.02	636.9
							1099.5	677.66	628.47			1099.5	633.68	644.29
							1100	697.41	637.7			1100	637	670.7
							1100.5	699.08	647.51			1100.5	651.51	697.07
							1101	684.95	656.34			1101	660.83	701.84
							1101.5	676.83	667.4			1101.5	666.74	697.67
							1102	666.49	667.47			1102	669.64	689.18
							1102.5	662.97	665.82			1102.5	673.69	680.64
							1103	684.7	684.22			1103	688.34	683.72
							1103.5	717.37	710.74			1103.5	703.9	699
							1104	733.61	727.41			1104	706.94	711.97
							1104.5	736.07	737.91			1104.5	701.67	714.29
							1105	729.26	735.79			1105	689.54	707.07
							1105.5	719.91	719.25			1105.5	671.87	694.59
							1106	709.94	703.54			1106	661.99	682.4
							1106.5	717.84	697.78			1106.5	675.05	687.43
							1107	735.35	693.69			1107	696.63	703.71
							1107.5	739.12	684.37			1107.5	704.11	716.45
							1108	729.36	681.71			1108	704.63	728.29
							1108.5	712.84	686.22			1108.5	705.66	732.57
							1109	694.49	691.63			1109	696.3	721.48
							1109.5	686.69	699.76			1109.5	684.4	704.07
							1110	695.49	701.81			1110	681.85	692.89
							1110.5	713.53	685.86			1110.5	673.54	688.08
							1111	728.81	661.22			1111	659.19	687.68
							1111.5	729.08	635.72			1111.5	647.52	687.19
							1112	711.2	608.63			1112	641.16	684.15
							1112.5	686.41	593.38			1112.5	641.29	678.22
							1113	679.12	607.89			1113	652.16	682.2
							1113.5	702.3	651.39			1113.5	678.63	705.52
							1114	728.84	687.4			1114	701.07	730.92
							1114.5	742.57	710.4			1114.5	709.93	744.25
							1115	749.72	726.73			1115	718.39	747.38
							1115.5	739.63	724.28			1115.5	717.65	735.72
							1116	713.27	708.12			1116	700.24	709.34
							1116.5	702.4	707.4			1116.5	689.47	689.63
							1117	705.49	715.54			1117	688.98	679.81
							1117.5	706.74	715.74			1117.5	688.42	667.82
							1118	708.76	707.91			1118	686.63	655.86
							1118.5	712.24	700.17			1118.5	691.99	647.41
							1119	712.54	689.94			1119	694.5	636.55
							1119.5	713.54	676.1			1119.5	678.13	629.67
							1120	716.78	668.04			1120	671.44	636.92
							1120.5	710.42	673.23			1120.5	683.82	643.52
							1121	698.39	681.17			1121	697.07	648.83
							1121.5	688.98	687.28			1121.5	705.68	658.22
							1122	686.46	695.81			1122	717.79	668.3
							1122.5	690.99	705.13			1122.5	723.05	670.88
							1123	703.13	706.46			1123	716.72	667.6
							1123.5	715.22	708.6			1123.5	705.31	667.88
							1124	721.46	716.78			1124	692.99	679.69
							1124.5	722.89	715.07			1124.5	679.39	692.49
							1125	720.71	708.08			1125	666.85	708.43
							1125.5	708.38	694.8			1125.5	658.14	718.84
							1126	696.29	675.42			1126	661.06	719.94
							1126.5	697.94	661.75			1126.5	681.33	710.95
							1127	705.17	654.37			1127	702.77	704.25
							1127.5	703.19	650.25			1127.5	715.87	698.14
							1128	707.18	659.85			1128	725.78	704.77
							1128.5	711.71	672.33			1128.5	729.73	710.97
							1129	712.68	689.09			1129	725.88	714.73
							1129.5	714.13	712.85			1129.5	723.58	724.39
							1130	714.78	726.49			1130	718.8	728.73
							1130.5	707.24	724.19			1130.5	706.77	717.69
							1131	696.76	718.83			1131	698.01	704.99
							1131.5	687.53	714.51			1131.5	695.48	696.46
							1132	678.07	703.9			1132	695.29	685.24
							1132.5	666.06	690.75			1132.5	699.29	679.1
							1133	664.91	695.49			1133	705.64	687.92
							1133.5	670.66	705.76			1133.5	710.4	707.2
							1134	676.46	719.14			1134	710.55	718.39
							1134.5	691.3	731.87			1134.5	709.01	725.78
							1135	714.94	741.74			1135	705.32	738.07
							1135.5	722.99	737.44			1135.5	695.25	735.77
							1136	723.76	730.75			1136	683.42	726.24
							1136.5	719.61	725.19			1136.5	672.9	719.95
							1137	706.9	726.01			1137	662.08	709.85
							1137.5	691.96	734.82			1137.5	662.69	699.67
							1138	680.29	743.33			1138	671.41	694.57
							1138.5	670.3	742.82			1138.5	676.75	686.31
							1139	669.55	740.15			1139	685.31	679.11
							1139.5	685.25	737.62			1139.5	699.27	681.53
							1140	709.99	737.79			1140	711.07	688.18
							1140.5	724.41	731.34			1140.5	716.14	686.83
							1141	727.04	714.73			1141	712.2	678.99
							1141.5	732.57	704.5			1141.5	714.35	682.24
							1142	724.96	699.55			1142	705.97	684.74
							1142.5	701.62	686.47			1142.5	687.68	678.01
							1143	697.34	689.9			1143	684.97	680.94
							1143.5	704.31	702.23			1143.5	695.6	696.54
							1144	713.55	717.65			1144	700.7	711.57
							1144.5	732.79	735.29			1144.5	720.53	725.02
							1145	747.98	743.53			1145	739.14	732.94
							1145.5	741.26	737.49			1145.5	736.23	732.17
							1146	721.89	728.35			1146	725.72	720.21
							1146.5	695.95	717.62			1146.5	720.6	707.3
							1147	675.18	707.81			1147	713.23	704.56
							1147.5	672.97	712.19			1147.5	710.68	710.04
							1148	686.6	728.23			1148	713.39	716.73
							1148.5	698.7	735.59			1148.5	700.52	717.08
							1149	698.19	732.42			1149	666.27	701.41
							1149.5	691.36	723.72			1149.5	636.14	687.98
							1150	684.91	714			1150	625	684.42
							1150.5	679.04	713.19			1150.5	632.65	691.48
							1151	676	715.11			1151	650.43	696.85
							1151.5	676.93	721.05			1151.5	674.97	709.5
							1152	678.97	735.15			1152	697.05	717.17
							1152.5	676.14	735.03			1152.5	699.47	706.9
							1153	670.34	719.83			1153	689.3	685.51
							1153.5	675.91	707.76			1153.5	686.13	668.17
							1154	687.61	698.01			1154	680.34	651.23
							1154.5	694.05	686.32			1154.5	670.02	642.24
							1155	698.39	676.74			1155	666.3	646.52
							1155.5	693.7	673.02			1155.5	663.03	656.63
							1156	677.55	672.67			1156	659.52	669.14
							1156.5	669.39	675.04			1156.5	665.12	687.25
							1157	666.96	682.92			1157	667.98	700.9
							1157.5	662.97	692.73			1157.5	666.1	707.56
							1158	662.89	694.32			1158	666.47	713.79
							1158.5	669.7	695.31			1158.5	670.98	724.57
							1159	677.54	696.09			1159	668.49	719.59
							1159.5	686.68	693.51			1159.5	666.79	703.45
							1160	689.34	694.09			1160	676.13	697.9
							1160.5	697.28	701.52			1160.5	688.31	696.98
							1161	702.35	707.64			1161	691.49	687.65
							1161.5	699.12	710.92			1161.5	694.27	687.09
							1162	708.28	721.18			1162	702.31	696.38
							1162.5	724.96	730.66			1162.5	703.99	703.33
							1163	729.34	725.6			1163	701.9	707.81
							1163.5	721.74	710.51			1163.5	698.42	708.44
							1164	706.23	693.88			1164	694.94	704.52
							1164.5	686.71	675.75			1164.5	687.8	700.77
							1165	667.99	661.84			1165	674.89	692.18
							1165.5	668.59	667.09			1165.5	672.69	687.44
							1166	693.73	689.91			1166	685.42	697.73
							1166.5	720.5	706.78			1166.5	684.56	704.81
							1167	734	719.54			1167	682.66	700.79
							1167.5	749.67	743.22			1167.5	697.47	707.9
							1168	747.04	751.86			1168	701.66	716.07
							1168.5	715.49	730.69			1168.5	689.92	712.65
							1169	681.95	711.48			1169	687.21	708.88
							1169.5	666.02	694.71			1169.5	684.41	706.1
							1170	657.66	679.01			1170	671.91	700.15
							1170.5	656.39	678.78			1170.5	657.97	697.15
							1171	674.82	699.03			1171	661.39	705.26
							1171.5	694.58	720.95			1171.5	679.47	718.06
							1172	697.29	725.51			1172	693.93	726.66
							1172.5	689.17	715.45			1172.5	705.31	728.83
							1173	678.1	701.25			1173	714.46	720.58
							1173.5	664.65	683.34			1173.5	708.73	699.14
							1174	650.1	664.17			1174	688.38	674.38
							1174.5	643.82	661.21			1174.5	668.6	663.64
							1175	648.22	670.65			1175	659.12	664.81
							1175.5	653.52	678.73			1175.5	663.82	674.58
							1176	661.86	680.64			1176	678.95	695.77
							1176.5	682.75	695.18			1176.5	705.38	723.91
							1177	700.76	705.14			1177	733.74	733.18
							1177.5	731.2	706.75			1177.5	757.43	740.68
							1178	683.19	677.67			1178	714.45	675.84
							1178.5	113.14	113.14			1178.5	113.14	113.14

## Sheet: Fig.S3
Fig. S3a	wavelength	AAO 66nm	AAO 100nm	AAO 112nm		Fig. S3a	wavelength	AAO 66nm	AAO 100nm	AAO 112nm
linear absorption	570	0.12527	0.07715	0.06902		CD	570	1.24902	1.81223	1.15964
	569	0.12503	0.07676	0.06822			569	1.07217	1.24683	1.78003
	568	0.12532	0.07704	0.06839			568	0.8967	1.6579	2.1575
	567	0.12521	0.07722	0.0684			567	0.76083	1.72162	2.68695
	566	0.12551	0.0778	0.06882			566	1.38864	1.68341	2.63257
	565	0.12584	0.07825	0.06895			565	1.42667	1.53497	2.05679
	564	0.12645	0.07885	0.06934			564	1.54385	0.96683	2.37454
	563	0.12686	0.07903	0.06942			563	0.48789	0.46164	1.12442
	562	0.12724	0.07917	0.06932			562	-0.24869	0.46432	0.67688
	561	0.12759	0.07953	0.06934			561	0.44122	0.07883	0.53668
	560	0.1281	0.08004	0.06951			560	1.99405	-0.26254	0.95941
	559	0.12802	0.08022	0.06928			559	2.71341	-0.5488	2.21664
	558	0.12819	0.08051	0.06917			558	2.47202	-0.18808	3.21503
	557	0.12857	0.08106	0.06921			557	1.73978	-0.45328	2.29474
	556	0.1291	0.08162	0.06948			556	1.39761	-0.37549	2.19449
	555	0.12965	0.08202	0.0699			555	0.26215	-0.17807	1.22275
	554	0.13011	0.08248	0.0703			554	0.70236	-0.19891	1.08765
	553	0.13038	0.08287	0.07046			553	-0.35071	-0.98358	-0.13031
	552	0.13097	0.08349	0.0705			552	-0.05521	-1.74567	-0.1185
	551	0.13163	0.08408	0.07073			551	-0.66989	-2.95572	-0.51187
	550	0.13222	0.08451	0.07084			550	-0.57825	-1.58331	0.11746
	549	0.13274	0.08515	0.07129			549	-1.56357	-1.12894	0.32941
	548	0.13311	0.08555	0.07144			548	-0.83633	-0.74316	0.33603
	547	0.1338	0.08631	0.07195			547	-1.10953	-1.01434	-0.18961
	546	0.13436	0.0869	0.07241			546	-0.61575	-0.80771	-1.02634
	545	0.13506	0.08754	0.07307			545	-0.36401	-0.38242	-1.96347
	544	0.13573	0.08839	0.07355			544	-0.20676	-0.17557	-2.11047
	543	0.13636	0.08884	0.07363			543	-0.35846	-0.34991	-1.40564
	542	0.13725	0.08999	0.07414			542	-0.55215	-0.6698	-1.26694
	541	0.13829	0.09069	0.07469			541	-0.21594	-1.12991	-0.65002
	540	0.13925	0.09187	0.07543			540	-0.10327	-1.21567	-0.2861
	539	0.14024	0.09273	0.07626			539	0.02707	-1.80197	-0.04782
	538	0.14093	0.09349	0.07694			538	-0.02637	-1.95139	0.28851
	537	0.14179	0.09443	0.07761			537	0.42987	-1.53021	1.36078
	536	0.14264	0.09509	0.0782			536	-0.12839	-1.50137	1.30527
	535	0.14317	0.09593	0.07884			535	0.39511	-0.49023	1.64005
	534	0.14394	0.09678	0.0796			534	-0.31168	0.36334	1.38773
	533	0.14429	0.09729	0.07995			533	-0.95322	-0.00659	0.32535
	532	0.14507	0.098	0.08026			532	-0.32712	0.12256	0.44855
	531	0.14579	0.09844	0.08066			531	-0.6135	-0.814	0.40866
	530	0.14674	0.09944	0.08099			530	0.39829	0.01062	0.36868
	529	0.14725	0.09997	0.08152			529	0.38538	0.45828	0.6015
	528	0.14814	0.10088	0.08172			528	-0.0733	0.07288	0.32864
	527	0.14894	0.10143	0.08199			527	0.7529	-0.11414	0.73993
	526	0.1501	0.10233	0.08268			526	1.05966	-0.34045	0.93372
	525	0.15103	0.10297	0.08341			525	1.78601	0.09689	0.89755
	524	0.15202	0.10375	0.08437			524	1.61649	0.7001	0.63318
	523	0.15308	0.1045	0.08495			523	1.70496	0.60059	0.86069
	522	0.15346	0.10484	0.08522			522	1.29181	0.24414	0.7077
	521	0.154	0.10541	0.08542			521	0.4527	0.00705	0.60062
	520	0.1542	0.10597	0.08576			520	-0.63461	0.52936	0.06583
	519	0.15477	0.10695	0.08655			519	-0.14664	0.55798	0.17419
	518	0.15544	0.10759	0.08714			518	0.48361	0.76028	0.92209
	517	0.15638	0.10847	0.08803			517	0.98392	-0.00504	0.6644
	516	0.15749	0.10935	0.08889			516	0.47366	0.14459	0.59338
	515	0.15833	0.10998	0.08983			515	-0.69876	-0.29456	0.20438
	514	0.15928	0.11089	0.09077			514	-0.37631	0.18826	0.54129
	513	0.15982	0.11156	0.09151			513	-0.77484	-0.93185	-0.05307
	512	0.16061	0.11234	0.09214			512	0.14337	-0.61203	0.10342
	511	0.16131	0.11322	0.09296			511	0.03763	-0.82831	0.32538
	510	0.1624	0.11394	0.09384			510	-0.108	-0.17609	0.25858
	509	0.16311	0.11487	0.09464			509	0.388	-0.18326	1.05313
	508	0.16391	0.11526	0.09549			508	0.10828	-0.45291	1.41275
	507	0.16438	0.1158	0.09617			507	0.20895	-0.66382	1.64838
	506	0.16523	0.11632	0.09696			506	-0.23978	-1.05264	1.37451
	505	0.16602	0.11697	0.09771			505	-0.78656	-1.23181	0.34131
	504	0.16667	0.11773	0.09819			504	-0.80515	-1.15479	-0.32959
	503	0.16749	0.11856	0.09889			503	-0.70853	-1.0484	0.36557
	502	0.16827	0.11928	0.09924			502	0.53296	-0.21002	0.35205
	501	0.16907	0.11948	0.09986			501	0.8797	-0.36682	0.5719
	500	0.17002	0.11977	0.10015			500	1.26691	-0.53888	0.0918
	499	0.17067	0.11998	0.10056			499	0.66428	-0.27911	0.05075
	498	0.17144	0.12034	0.10074			498	0.28421	0.23733	0.44272
	497	0.17224	0.12076	0.10112			497	-0.0564	0.96127	0.52588
	496	0.1729	0.12104	0.1013			496	-0.22409	0.65732	-0.20187
	495	0.17387	0.12117	0.10157			495	0.23138	-0.00626	-0.60941
	494	0.17415	0.12137	0.1019			494	0.75903	-0.56552	-0.79639
	493	0.17414	0.1213	0.10193			493	1.11401	-0.20923	0.04071
	492	0.17415	0.12166	0.10205			492	0.56418	0.07388	0.56296
	491	0.17531	0.1222	0.103			491	0.06204	0.49817	0.90451
	490	0.17766	0.12277	0.10369			490	-0.1434	0.24191	0.47501
	489	0.17919	0.12283	0.1041			489	0.29419	0.26868	0.53867
	488	0.17953	0.12283	0.1038			488	-0.27905	0.52133	0.38721
	487	0.17821	0.12259	0.10338			487	-0.4202	0.71542	0.81143
	486	0.17759	0.12284	0.10347			486	-0.17364	0.38022	1.02756
	485	0.177	0.1226	0.1035			485	0.2706	0.06232	0.72638
	484	0.17659	0.12234	0.10327			484	0.62387	-0.20868	0.42981
	483	0.17617	0.12213	0.1031			483	0.20593	-0.013	-0.04791
	482	0.17654	0.12244	0.10305			482	0.39276	0.45108	0.09158
	481	0.1775	0.12315	0.10363			481	0.22229	0.59027	0.54651
	480	0.17958	0.12437	0.10491			480	0.42123	0.60461	1.23218
	479	0.18129	0.1249	0.10546			479	0.89935	0.89325	1.17429
	478	0.1821	0.1252	0.10577			478	1.12006	0.64902	0.67572
	477	0.18162	0.12474	0.1052			477	0.92938	0.28995	-0.00546
	476	0.18023	0.12448	0.10463			476	0.67111	-0.47632	-0.27209
	475	0.1792	0.12429	0.10434			475	0.81363	-0.66251	0.02191
	474	0.17756	0.12382	0.10354			474	1.12506	-0.46018	0.54211
	473	0.17656	0.12419	0.1036			473	1.29584	0.27502	0.83566
	472	0.17885	0.12549	0.10491			472	1.53625	0.64905	0.97095
	471	0.18073	0.12618	0.10526			471	0.66089	0.59454	0.6041
	470	0.18266	0.12656	0.10581			470	0.61484	0.33746	0.71588
	469	0.18125	0.12594	0.10446			469	0.53507	0.03778	0.58108
	468	0.1801	0.12675	0.10478			468	1.46329	-0.21921	0.5799
	467	0.1812	0.12808	0.10549			467	1.55142	-0.25693	0.32791
	466	0.18563	0.13015	0.10688			466	1.77185	0.14255	0.45169
	465	0.18857	0.13053	0.10708			465	1.28403	0.30389	0.47726
	464	0.19007	0.13084	0.10706			464	1.43738	0.58151	1.12091
	463	0.18759	0.12989	0.10618			463	1.79126	0.50815	1.40857
	462	0.18605	0.13058	0.10609			462	1.70554	0.26739	1.67505
	461	0.1869	0.13181	0.1069			461	1.28082	-0.19898	1.27441
	460	0.18885	0.13275	0.10757			460	0.56595	-0.33563	0.56747
	459	0.18967	0.13328	0.10761			459	0.27829	-0.37628	0.23648
	458	0.18949	0.13354	0.10746			458	0.21301	-0.21262	0.41632
	457	0.18997	0.13461	0.10787			457	0.36783	-0.52191	0.17178
	456	0.19105	0.13559	0.1086			456	0.44287	-0.30124	0.14603
	455	0.19269	0.13688	0.10915			455	0.48383	-0.04276	-0.0773
	454	0.19314	0.13761	0.10914			454	0.71555	0.01056	-0.3985
	453	0.19241	0.13771	0.10862			453	0.83176	-0.32205	-0.22949
	452	0.19327	0.13931	0.10929			452	0.89734	0.15472	-0.06003
	451	0.19307	0.13964	0.1093			451	0.66782	0.52246	0.40591
	450	0.19492	0.14193	0.1106			450	0.92071	0.82883	0.21439
	449	0.1991	0.1436	0.112			449	0.69675	0.38922	0.03119
	448	0.20178	0.14501	0.11315			448	0.91428	-0.04819	0.04391
	447	0.20493	0.14664	0.11436			447	1.0498	-0.04092	0.24588
	446	0.20395	0.14688	0.11423			446	0.84671	0.44058	0.40488
	445	0.20367	0.14804	0.11459			445	0.48486	0.30203	0.42337
	444	0.20456	0.14949	0.11547			444	0.33011	-0.02853	0.31906
	443	0.20578	0.1508	0.11618			443	0.08295	-0.29547	0.08292
	442	0.20768	0.15229	0.11752			442	0.681	0.08755	0.31735
	441	0.20949	0.15381	0.11871			441	0.83078	0.26511	0.13199
	440	0.21119	0.15514	0.11997			440	1.18607	0.29544	0.38095
	439	0.21229	0.15643	0.12077			439	0.99985	-0.03201	0.43051
	438	0.21394	0.15783	0.12183			438	0.91669	0.07776	0.81949
	437	0.21594	0.15967	0.12334			437	0.405	0.19992	0.72745
	436	0.21831	0.16126	0.12481			436	0.5032	0.35959	0.64801
	435	0.22075	0.16289	0.12648			435	0.01767	0.03479	-0.01895
	434	0.22237	0.16431	0.12789			434	0.34518	-0.13059	-0.31577
	433	0.22408	0.16576	0.12943			433	0.38147	-0.37033	-0.20871
	432	0.22557	0.16721	0.13114			432	0.56699	0.13205	-0.05841
	431	0.2273	0.16845	0.13269			431	0.24628	0.12674	0.23709
	430	0.22875	0.1695	0.13441			430	-0.31851	0.46847	0.16705
	429	0.23028	0.1706	0.13598			429	-0.32526	0.00916	0.10718
	428	0.23166	0.17175	0.13766			428	0.21915	-0.13037	0.23648
	427	0.23311	0.17289	0.13923			427	0.77414	0.15973	0.40106
	426	0.23465	0.17421	0.14089			426	1.37195	0.39392	0.27759
	425	0.23633	0.17549	0.14264			425	1.3526	0.43243	0.23285
	424	0.2376	0.17615	0.14419			424	1.28436	0.28775	0.31982
	423	0.23903	0.17697	0.14595			423	1.42899	-0.10324	0.41638
	422	0.23985	0.17742	0.14755			422	1.67041	0.02463	0.6076
	421	0.24097	0.17817	0.14915			421	1.03735	0.02991	0.65646
	420	0.24147	0.1784	0.15055			420	0.45532	0.02972	0.62387
	419	0.24277	0.1792	0.15253			419	0.15872	-0.0827	0.51813
	418	0.24385	0.17961	0.15412			418	0.57187	-0.20206	0.25537
	417	0.24485	0.17988	0.15617			417	1.12753	-0.04871	0.07086
	416	0.24537	0.18	0.15749			416	1.26343	0.1026	-0.13727
	415	0.24513	0.17965	0.15885			415	0.92325	0.21173	-0.21149
	414	0.24535	0.17966	0.16023			414	0.70758	0.26456	-0.50171
	413	0.24509	0.17913	0.16173			413	0.45071	0.21787	-0.00848
	412	0.24519	0.17895	0.16321			412	0.12891	-0.3938	0.01599
	411	0.24495	0.17813	0.16423			411	0.27676	-0.32571	0.17734
	410	0.24474	0.17754	0.16553			410	0.40066	-0.27161	0.1796
	409	0.24462	0.1769	0.16693			409	0.60458	-0.03629	0.09656
	408	0.24419	0.17655	0.16829			408	0.36902	-0.12354	0.33227
	407	0.24367	0.17601	0.16943			407	0.33987	-0.13367	0.66007
	406	0.24237	0.1752	0.1703			406	0.60611	-0.03088	0.56625
	405	0.2414	0.1744	0.17136			405	0.953	0.17004	0.60101
	404	0.23994	0.17333	0.17204			404	1.43961	0.27078	0.65772
	403	0.23844	0.17232	0.17252			403	1.42789	0.13217	0.5889
	402	0.23706	0.17141	0.17325			402	0.92554	-0.02853	0.64975
	401	0.23576	0.17071	0.17393			401	0.03906	-0.35342	0.18362
	400	0.23417	0.16997	0.17457			400	-0.35126	-0.25604	-0.00885
	399	0.23253	0.1693	0.17483			399	-0.34729	-0.56262	-0.16965
	398	0.23125	0.16859	0.17527			398	0.09543	-0.569	-0.25024
	397	0.23007	0.16803	0.17552			397	0.48056	-0.3681	0.28153
	396	0.22939	0.16774	0.17603			396	0.68124	-0.57651	0.16959
	395	0.22791	0.16752	0.17619			395	0.77969	-0.61319	0.22873
	394	0.22679	0.16761	0.17637			394	0.98691	-0.84079	0.10593
	393	0.2252	0.16778	0.17632			393	0.70993	-1.03354	0.02554
	392	0.22437	0.16844	0.1765			392	0.52869	-0.88599	-0.33203
	391	0.22352	0.1693	0.17668			391	0.20773	-0.94449	-0.8313
	390	0.22327	0.17061	0.17701			390	0.48773	-0.50568	-1.03955
	389	0.22312	0.17217	0.17744			389	0.59351	-0.72116	-1.03845
	388	0.22325	0.17402	0.17776			388	1.13181	-0.0686	-0.38263
	387	0.22332	0.1759	0.17796			387	1.41092	0.16037	-0.04443
	386	0.22405	0.17876	0.17856			386	1.61026	0.42575	0.10571
	385	0.22503	0.18164	0.17939			385	1.22968	0.04883	-0.28802
	384	0.22653	0.18515	0.18019			384	0.76968	-0.22989	-0.47058
	383	0.22842	0.18869	0.18125			383	0.68094	-0.26956	-0.50317
	382	0.23064	0.19288	0.18239			382	0.75476	0.06433	-0.08771
	381	0.23344	0.19717	0.1837			381	0.78079	0.03268	0.1022
	380	0.23633	0.2019	0.18518			380	0.98383	0.29495	0.67197
	379	0.23973	0.20655	0.18665			379	1.12219	0.25971	0.31427
	378	0.24305	0.2116	0.18816			378	1.65704	0.6994	0.36639
	377	0.24686	0.2162	0.18993			377	1.85349	0.17767	-0.08423
	376	0.25077	0.22139	0.19207			376	1.60535	0.18774	-0.33365
	375	0.25535	0.22689	0.19435			375	0.96783	-0.13779	-0.8049
	374	0.26048	0.23308	0.19748			374	0.6687	-0.05554	-1.09161
	373	0.26609	0.23913	0.20087			373	0.28659	-0.20547	-1.13828
	372	0.27222	0.24571	0.20478			372	0.73233	-0.21606	-0.74884
	371	0.27858	0.2525	0.20906			371	0.99493	-0.46738	-0.53955
	370	0.28555	0.25956	0.21384			370	1.07495	-0.55615	-0.7085
	369	0.29316	0.26681	0.21962			369	0.9953	-0.28336	-1.01089
	368	0.30104	0.27421	0.2258			368	0.89984	-0.56073	-1.26132
	367	0.30932	0.28204	0.23273			367	0.3187	-0.4245	-1.30502
	366	0.31771	0.28975	0.2397			366	0.62448	-0.38028	-1.3558
	365	0.32616	0.29748	0.24734			365	0.44696	-0.24448	-1.36847
	364	0.335	0.30545	0.2555			364	0.9317	-0.38611	-1.26154
	363	0.34417	0.31383	0.26482			363	1.00931	-0.39279	-1.0585
	362	0.35341	0.32176	0.27374			362	1.12402	-0.53729	-0.42688
	361	0.36264	0.32966	0.28343			361	0.8923	-0.61115	-0.45645
	360	0.37183	0.33717	0.29326			360	1.20987	-0.87805	-0.67825
	359	0.38108	0.34511	0.30403			359	0.87427	-0.53656	-1.06882
	358	0.38991	0.35251	0.31503			358	0.52762	-0.53665	-1.29202
	357	0.3986	0.3604	0.32628			357	0.20654	-0.0632	-1.12491
	356	0.40716	0.368	0.33797			356	0.09689	-0.35956	-0.99976
	355	0.41563	0.37574	0.34951			355	0.06735	-0.35275	-1.04056
	354	0.4237	0.38325	0.36144			354	0.232	-0.4151	-1.37112
	353	0.43183	0.39087	0.37299			353	0.36264	-0.3056	-1.52127
	352	0.4395	0.39849	0.38462			352	0.80399	0.22266	-1.48505
	351	0.44721	0.40664	0.39643			351	0.72998	0.15601	-1.31488
	350	0.45455	0.41511	0.40837			350	0.52338	0.11175	-1.25427
	349	0.46203	0.42413	0.41996			349	0.05243	-0.42838	-1.5278
	348	0.46916	0.43353	0.43148			348	-0.22839	-0.4111	-1.66385
	347	0.47616	0.44366	0.44303			347	-0.08771	0.18994	-1.37662
	346	0.48356	0.45496	0.45473			346	-0.078	0.75269	-0.9946
	345	0.49117	0.46687	0.46624			345	0.24353	0.52713	-1.2644
	344	0.49927	0.48007	0.47814			344	0.26291	-0.01321	-1.23645
	343	0.50737	0.49415	0.4899			343	-0.00613	-0.6777	-1.66135
	342	0.51633	0.51016	0.50213			342	-0.08694	-0.62564	-1.54208
	341	0.52561	0.52728	0.51409			341	0.03235	-0.38913	-1.33881
	340	0.53658	0.54617	0.52667			340	0.7319	-0.18753	-1.11728
	339	0.54857	0.56669	0.53927			339	0.90799	-0.10083	-0.77853
	338	0.56227	0.58872	0.55289			338	0.35623	0.11932	-1.09732
	337	0.5773	0.61133	0.56677			337	-0.02905	0.58014	-1.15912
	336	0.59429	0.63529	0.58216			336	-0.11218	0.19827	-1.24301
	335	0.61324	0.66099	0.598			335	0.02737	-0.00894	-1.15912
	334	0.63446	0.68908	0.61502			334	-0.2114	-0.34729	-1.0535
	333	0.65795	0.71959	0.63262			333	-0.44238	-0.91	-1.68759
	332	0.68373	0.75143	0.6517			332	-0.16235	-0.88745	-1.50858
	331	0.71176	0.78338	0.67197			331	-0.04898	-1.14667	-1.69278
	330	0.742	0.81723	0.69408			330	0.47223	-0.82205	-1.66815
	329	0.77321	0.85307	0.7178			329	0.3306	-0.72995	-2.05728
	328	0.80637	0.89043	0.74324			328	-0.13889	-0.87711	-2.42841
	327	0.84221	0.9294	0.76896			327	-0.38382	-1.03241	-2.43164
	326	0.88002	0.97008	0.79676			326	-0.10999	-1.0036	-2.59189
	325	0.92048	1.01287	0.82673			325	0.07059	-0.72198	-2.62851
	324	0.96312	1.05735	0.8587			324	0.59818	-0.43973	-2.26349
	323	1.00848	1.10309	0.89273			323	0.17502	-0.30084	-1.41464
	322	1.05633	1.15097	0.92913			322	0.17767	0.47461	-1.2944
	321	1.1066	1.2008	0.96768			321	0.38339	1.56143	-1.04004
	320	1.15953	1.2533	1.00904			320	-0.42001	1.36914	-1.51065
	319	1.21451	1.30792	1.05319			319	-0.68921	1.49847	-1.70108
	318	1.27227	1.36533	1.10043			318	-0.63364	1.28232	-1.80151
	317	1.3329	1.4253	1.1502			317	-0.01477	1.11096	-2.27548
	316	1.39686	1.48837	1.20358			316	0.26401	0.83777	-2.05887
	315	1.46377	1.55414	1.25946			315	-0.43161	-0.48242	-1.94089
	314	1.53432	1.62313	1.31828			314	-0.23138	-1.74136	-1.46719
	313	1.60852	1.69544	1.38012			313	0.04895	-2.33392	-0.92297
	312	1.68701	1.77161	1.4463			312	1.71704	-3.63358	-1.74918
	311	1.76873	1.84019	1.51627			311	2.11282	-2.81055	-1.77359
	310	1.84241	1.91177	1.59062			310	0.10028	-2.30362	-3.15137
	309	1.91941	1.98712	1.66939			309	-1.4761	0.63498	-3.38879
	308	2.00088	2.0659	1.7521			308	-2.02197	3.43292	-2.91757
	307	2.08694	2.14899	1.82805			307	-4.24887	3.02509	-0.97842
	306	2.17742	2.23572	1.90764			306	-0.85129	-3.30569	-0.30591
	305	2.27163	2.32597	1.99298			305	-0.43628	-7.05353	0.57523
	304	2.36871	2.41873	2.08306			304	-3.61847	-9.2713	-2.79071
	303	2.46844	2.51294	2.17857			303	-5.13678	-6.1459	-5.09442
	302	2.56961	2.60732	2.27881			302	-8.45493	-10.4216	-6.74805
	301	2.67036	2.70005	2.3834			301	-1.7829	-4.37622	-5.29398
	300	2.76771	2.78851	2.4906			300	-15.7043	-7.83252	-2.50406
	299	2.85762	2.8693	2.59802			299	-15.7964	-11.9486	3.11957
	298	2.93742	2.94042	2.70294			298	-31.2742	-8.95065	-2.72275
	297	3.00442	2.99889	2.80169			297	-27.7792	2.77905	-1.26688
	296	3.05676	3.04301	2.89104			296	-30.7479	6.58606	3.14203
	295	3.09252	3.07168	2.96661			295	-29.9797	-2.20801	13.5252
	294	3.11309	3.08718	3.02532			294	-25.0804	4.89914	26.4893
	293	3.12169	3.09337	3.06613			293	-27.9915	44.775	28.424
	292	3.11545	3.08779	3.08664			292	-22.9013	50.1172	37.1303
	291	3.09748	3.07466	3.08772			291	-45.8095	38.2057	37.1738
	290	3.02515	3.05339	3.07444			290	-47.2804	7.39508	22.067
	289	3.0545	3.02816	3.04197			289	-29.9001	28.8868	14.3679
	288	3.08542	3.00282	2.97314			288	-29.8947	6.19064	2.53815
	287	3.13206	2.97662	2.96394			287	-11.3082	23.7863	39.3703
	286	3.15061	2.94657	2.9889			286	3.90442	-10.9684	22.7108
	285	3.11274	2.91721	3.04299			285	6.83676	-1.69443	-19.694
	284	3.07485	2.88586	3.07921			284	6.83914	-18.1367	-68.821
	283	3.03751	2.8268	3.04074			283	-1.5946	-71.1985	-86.2496
	282	3.00616	2.80717	3.00405			282	-12.6848	-72.8495	-101.621
	281	2.96952	2.81399	2.96426			281	-10.6417	-100.716	-85.3245
	280	2.93151	2.81759	2.92159			280	-27.9484	-57.1444	-100.959
	279	2.88619	2.84662	2.87902			279	-45.4358	-17.8052	-57.0493
	278	2.83879	2.80265	2.83398			278	-75.0299	25.9133	-23.797
	277	2.7937	2.75786	2.78994			277	-105.775	43.112	-10.8996
	276	2.75108	2.71387	2.74645			276	-65.6066	28.7393	-12.931
	275	2.70802	2.6683	2.70179			275	-25.6772	9.8428	-28.1709
	274	2.66125	2.61985	2.65463			274	3.6329	-3.84933	-25.1639
	273	2.6143	2.57303	2.60709			273	-18.5314	8.32886	-4.30121
	272	2.56489	2.52425	2.5588			272	-21.2216	-4.991	15.0385
	271	2.51566	2.47522	2.50913			271	-44.0032	-40.6793	1.34546
	270	2.47057	2.42889	2.46452			270	-34.3318	-47.0009	6.46597
	269	2.41934	2.37624	2.41211			269	-35.0528	-37.6519	-4.70245
	268	2.37101	2.32781	2.36397			268	-23.6027	27.2202	-10.0247
	267	2.31603	2.27281	2.30892			267	-29.2857	55.8965	-38.0118
	266	2.26157	2.21993	2.25737			266	-37.7113	13.4283	-47.1032
	265	2.21277	2.17298	2.2118			265	-75.871	-30.4714	-23.3293
	264	2.16716	2.12718	2.16737			264	-68.7518	-45.111	-0.1911
	263	2.12675	2.08656	2.12608			263	-87.1086	-21.5298	18.9111
	262	2.08429	2.04447	2.08294			262	-77.5775	37.1047	19.6367
	261	2.04723	2.00643	2.04407			261	-62.6145	36.8963	38.343
	260	2.00847	1.96707	2.00368			260	-30.0193	45.0177	1.34488
	259	1.98517	1.94094	1.97814			259	28.4644	37.5757	-49.7643
	258	1.95747	1.9126	1.95034			258	40.1832	18.7918	-63.4417
	257	1.93722	1.89242	1.92966			257	30.226	41.9652	-73.0219
	256	1.91677	1.87402	1.91075			256	-49.0667	78.1884	-66.7077
	255	1.89922	1.85872	1.89403			255	-79.0491	85.6197	-22.0998
	254	1.89273	1.85319	1.88855			254	-63.3132	105.731	9.39398
	253	1.8891	1.84924	1.88605			253	-36.0579	77.1379	59.1126
	252	1.89376	1.85128	1.88796			252	-7.3421	42.7169	42.1781
	251	1.89602	1.85342	1.89113			251	4.8685	20.6187	-10.496
	250	1.90812	1.86633	1.90281			250	-13.8146	1.72757	-39.0155
	249	1.9207	1.87966	1.91627			249	-18.5679	-9.29492	-77.5286
	248	1.94051	1.90092	1.93765			248	-7.0199	21.1403	-28.5964
	247	1.9626	1.92299	1.95967			247	13.8857	52.1309	-45.6125
	246	1.98777	1.94756	1.98381			246	32.1863	63.2218	21.5027
	245	2.01292	1.97324	2.00938			245	26.6605	48.5631	11.5294
	244	2.04549	2.00396	2.03986			244	10.8141	4.76843	28.2231
	243	2.07604	2.03303	2.07075			243	0.28903	-25.0382	59.2106
	242	2.1059	2.06567	2.10392			242	22.8115	-18.1624	71.2345
	241	2.13814	2.09845	2.13918			241	-14.3401	-0.27588	110.787
	240	2.1724	2.13298	2.17269			240	-9.72934	23.9955	71.5341
	239	2.20646	2.16575	2.20629			239	-33.6674	-5.35037	47.6095
	238	2.24446	2.19873	2.23886			238	-41.313	-45.1755	-7.73532
	237	2.27678	2.23125	2.27071			237	-27.1379	-63.9583	-25.7861
	236	2.30929	2.26345	2.30398			236	-22.6586	-59.9415	-14.1669
	235	2.33994	2.29586	2.33577			235	-10.7993	-34.9302	-8.11151
	234	2.37059	2.3258	2.36545			234	-0.5188	-13.1777	8.41782
	233	2.40079	2.35575	2.39665			233	-16.9886	-11.9517	27.7077
	232	2.42742	2.38509	2.42626			232	4.23822	-1.66794	51.5786
	231	2.45767	2.41523	2.45663			231	5.26279	37.7024	68.2466
	230	2.48457	2.44211	2.48297			230	14.2252	61.7455	85.765
	229	2.50749	2.46647	2.50683			229	7.05096	68.4114	50.55
	228	2.53134	2.48874	2.52848			228	-3.63577	58.2141	25.2099
	227	2.5518	2.50873	2.54887			227	-9.17664	12.649	11.2847
	226	2.57471	2.52744	2.5679			226	-28.7952	-3.64059	-15.994
	225	2.59229	2.544	2.58391			225	-42.0421	-22.5613	-34.8169
	224	2.60719	2.55956	2.59964			224	-24.6071	-25.0142	-39.629
	223	2.62094	2.5746	2.61431			223	-44.3753	1.60046	-26.9905
	222	2.63357	2.58736	2.62885			222	-65.9367	10.0546	41.9506
	221	2.64419	2.59842	2.63837			221	-57.0525	25.1186	59.531
	220	2.65559	2.60815	2.6491			220	-15.5063	36.6196	99.2873

## Sheet: Fig.S4_
Effect of opitcal anisotropy stems from the macroscopic nature
	a. Apparent CD				b. Genuine CD					c. LDLB
	wavelength	planar_CDobs	AAO 100nm_Cdobs		wavelength	planar_CDobs	AAO 100nm_Cdobs			wavelength	planar_CDobs	AAO 100nm_Cdobs
	550	0.26845	-3.80479		549	0.71452	1.20331			549	-1.30876	0.57574
	549	-0.46322	-4.57713		548	0.57217	1.29536			548	-1.11922	0.75622
	548	-0.42984	-3.23922		547	0.52425	1.25236			547	-1.1475	0.75354
	547	0.41786	-2.36008		546	0.82127	1.3781			546	-1.22286	0.64021
	546	1.02824	-2.95642		545	1.12958	1.64135			545	-1.4516	0.5571
	545	0.323	-3.24524		544	1.10693	1.35636			544	-1.38091	0.75046
	544	0.2482	-2.28809		543	1.23651	1.32278			543	-1.5915	0.62805
	543	0.08235	-2.14405		542	1.37964	1.32432			542	-1.42163	0.33783
	542	0.48106	-2.93888		541	2.0451	1.66183			541	-1.1461	0.06483
	541	-0.05258	-2.85705		540	2.26588	1.48359			540	-0.85174	-0.02754
	540	0.02891	-3.1237		539	2.44442	1.52236			539	-0.69397	-0.28575
	539	0.90388	-2.74493		538	2.32786	1.26397			538	-0.55388	-0.44748
	538	0.88101	-2.76416		537	2.04607	1.01659			537	-0.59579	-0.4509
	537	0.14103	-3.72626		536	1.63744	0.93878			536	-0.74402	-0.55697
	536	0.14018	-4.31003		535	1.60174	1.35178			535	-0.71776	-0.5574
	535	-0.10309	-4.39286		534	1.63968	1.50219			534	-0.47907	-0.3253
	534	0.29484	-3.29225		533	1.49572	1.25807			533	-0.61726	0.00044
	533	0.37673	-2.62859		532	1.58913	1.36348			532	-0.79845	0.12198
	532	-0.30896	-4.26043		531	1.46757	0.98116			531	-0.86939	0.30019
	531	-0.4011	-4.65073		530	1.27127	0.31194			530	-0.55966	0.45076
	530	-0.46858	-4.59404		529	1.3203	-0.10982			529	-0.14004	0.49524
	529	0.00305	-4.23222		528	1.92487	0.23779			528	0.1444	0.6713
	528	0.5088	-2.62304		527	1.56184	0.01721			527	0.15128	0.71936
	527	0.77724	-3.76352		526	1.5233	0.10776			526	0.19663	0.83999
	526	0.39091	-4.52626		525	1.22285	0.27072			525	-0.21937	0.76127
	525	0.76943	-4.76058		524	1.10195	0.46096			524	-0.35952	0.72072
	524	-0.14418	-4.54937		523	0.64777	0.14511			523	-0.40469	0.71392
	523	-0.10588	-4.13296		522	0.51632	0.32446			522	-0.62308	0.62619
	522	1.43256	-3.90908		521	0.6969	0.85997			521	-1.09153	0.58844
	521	0.74755	-4.42924		520	1.00398	0.96651			520	-1.13517	0.37194
	520	0.68148	-4.53172		519	1.5575	0.806			519	-0.79697	0.2561
	519	1.27122	-4.09703		518	1.57949	0.2581			518	-0.69891	0.06025
	518	0.4569	-4.32836		517	1.56581	-0.32523			517	-0.49909	-0.14005
	517	0.31057	-4.11144		516	1.38315	-1.0931			516	-0.20751	-0.29521
	516	0.4345	-4.34449		515	1.47647	-1.45578			515	-0.11655	-0.43044
	515	0.66498	-5.12094		514	1.67443	-1.56243			514	0.0259	-0.37439
	514	0.42869	-6.49226		513	1.94883	-1.67467			513	0.11379	-0.36903
	513	0.71208	-6.35979		512	1.61251	-1.85132			512	-0.07496	-0.23338
	512	1.2576	-6.16563		511	1.37478	-1.88707			511	-0.25243	-0.24418
	511	1.571	-6.4473		510	1.42382	-1.66188			510	-0.50788	-0.13124
	510	1.28065	-7.39043		509	1.44002	-1.32479			509	-1.04054	0.06283
	509	0.84236	-7.53521		508	1.50175	-1.26745			508	-1.2031	0.20479
	508	1.30491	-6.7928		507	1.47711	-1.15715			507	-1.14407	0.24883
	507	1.11878	-6.76832		506	1.27766	-1.29729			506	-0.96079	0.43098
	506	0.75172	-7.70148		505	0.53001	-1.97288			505	-1.10723	0.76162
	505	0.40321	-8.79812		504	-0.27617	-3.08643			504	-1.22875	1.0673
	504	-0.01676	-9.53945		503	-0.76444	-3.7385			503	-1.1103	1.28093
	503	0.41545	-10.5456		502	-0.55319	-3.96557			502	-0.83796	1.5313
	502	0.63629	-10.7685		501	-0.24926	-4.25507			501	-0.22471	1.81118
	501	1.30044	-9.98495		500	-0.56584	-5.0533			500	0.0695	2.19033
	500	0.64367	-11.1158		499	-1.05136	-5.93731			499	-0.33969	2.86504
	499	1.16831	-12.1004		498	-1.26033	-6.52804			498	-1.13448	3.50266
	498	1.90526	-13.2242		497	-0.80856	-7.07219			497	-1.48689	4.20231
	497	1.8238	-14.9352		496	-0.5411	-7.64659			496	-1.7109	4.93312
	496	1.94091	-16.3646		495	0.12674	-8.88179			495	-1.94595	5.82281
	495	2.83411	-17.2035		494	0.42764	-10.9933			494	-2.3687	7.03885
	494	2.3194	-19.8723		493	0.64846	-13.7122			493	-2.6045	8.60841
	493	2.53696	-22.097		492	1.5904	-16.3523			492	-2.4814	10.3378
	492	3.36496	-23.7661		491	3.04545	-18.9064			491	-2.48398	12.3007
	491	3.48146	-24.9008		490	4.09264	-22.195			490	-2.59941	14.5569
	490	3.98089	-26.0795		489	4.5907	-26.2915			489	-2.58182	16.7871
	489	5.37882	-27.5914		488	5.68578	-29.7137			488	-2.3954	19.2286
	488	6.54597	-28.0008		487	6.3112	-32.7942			487	-2.17121	21.4804
	487	7.1168	-28.2076		486	7.00846	-34.7109			486	-2.2969	23.1852
	486	7.59234	-28.0022		485	7.16982	-35.8109			485	-2.72826	24.2307
	485	7.5275	-27.3803		484	7.57118	-35.7829			484	-3.08352	24.4042
	484	7.48669	-25.0166		483	7.79906	-34.1871			483	-3.28804	23.666
	483	7.17768	-23.0756		482	7.55245	-31.3352			482	-3.04036	21.9747
	482	6.77786	-19.8641		481	7.88513	-26.2513			481	-2.89797	19.6377
	481	6.67698	-17.177		480	8.45564	-20.5182			480	-2.61267	16.5214
	480	4.7992	-14.8842		479	8.57963	-14.4276			479	-2.40648	12.74
	479	4.25269	-10.6837		478	8.18628	-8.38753			478	-2.32883	8.94007
	478	4.01266	-7.56623		477	7.56433	-2.25609			477	-1.87716	5.20326
	477	2.45893	-4.85791		476	6.92901	3.88056			476	-1.70833	1.58683
	476	0.35046	-2.06215		475	5.58166	9.44858			475	-2.04355	-1.99832
	475	-0.02917	-0.21867		474	3.91804	14.2405			474	-2.65681	-4.90795
	474	0.09528	1.89053		473	3.75298	17.8461			473	-1.96587	-7.69485
	473	0.12977	4.04956		472	2.29145	20.7347			472	-1.82951	-9.5396
	472	-1.15245	5.17932		471	1.5443	23.1581			471	-2.08247	-10.6012
	471	-1.25008	7.48774		470	1.58824	25.0036			470	-1.7072	-11.3896
	470	-0.53004	10.3926		469	2.00237	26.1568			469	-1.33448	-12.0834
	469	-0.26972	10.3228		468	2.167	26.3983			468	-1.30648	-12.3502
	468	-0.03139	11.4211		467	2.4915	26.0802			467	-0.76011	-12.046
	467	0.4231	12.2657		466	3.52716	25.2702			466	0.15678	-11.5069
	466	-0.10964	11.9683		465	4.41559	24.5221			465	0.87174	-10.5074
	465	-0.33918	12.7496		464	4.63795	23.6811			464	0.61421	-9.63455
	464	0.94842	14.0978		463	4.2976	22.5422			463	-0.00446	-9.16775
	463	0.44872	13.6517		462	3.32331	21.0137			462	-0.33574	-8.5384
	462	0.47173	13.9245		461	2.79992	19.5762			461	-0.27719	-7.4927
	461	1.15939	14.2325		460	2.64842	18.4086			460	-0.41979	-6.4327
	460	1.09768	13.5304		459	2.30974	17.5956			459	-0.5816	-5.54775
	459	0.66101	13.2517		458	1.26637	16.4063			458	-1.26444	-4.81145
	458	0.89735	13.1845		457	0.8067	15.1921			457	-1.57983	-4.3675
	457	1.16966	13.7615		456	0.64641	13.9711			456	-1.57329	-3.9448
	456	0.91531	13.2447		455	0.98264	12.8029			455	-1.05276	-3.36288
	455	0.78104	11.6895		454	1.34199	11.7713			454	-0.69607	-2.83574
	454	0.58506	10.8524		453	1.63679	11.2358			453	-0.95889	-2.63772
	453	1.43412	10.4914		452	1.58407	10.6115			452	-1.29438	-2.51739
	452	1.5248	10.0687		451	1.79333	9.82521			451	-1.32017	-2.35289
	451	1.18675	10.7398		450	2.15132	8.95003			450	-0.99615	-2.19527
	450	0.62403	9.93698		449	2.05522	8.22929			449	-1.12402	-1.89342
	449	0.96367	8.70355		448	1.85981	7.57263			448	-1.31407	-1.76394
	448	1.09284	8.53341		447	1.38539	6.9336			447	-1.51619	-1.67263
	447	1.30111	7.87366		446	0.81288	6.27519			446	-1.67648	-1.57402
	446	2.07346	8.31361		445	1.46692	6.05336			445	-1.23534	-1.49369
	445	1.49699	7.38849		444	2.10403	5.98233			444	-0.69914	-1.37458
	444	1.28565	6.31992		443	2.16746	5.88491			443	-0.53074	-1.23227
	443	1.26537	6.12874		442	2.35865	5.86229			442	-0.38681	-1.01349
	442	0.70008	5.17616		441	2.93389	5.98105			441	-0.04857	-0.78698
	441	0.57696	5.20512		440	3.11223	6.04918			440	-0.09783	-0.62647
	440	1.01299	5.18907		439	3.08547	6.05799			439	-0.50805	-0.38793
	439	1.1072	4.97237		438	3.15704	6.00688			438	-0.60553	-0.31879
	438	1.54702	5.13895		437	2.46606	5.68182			437	-0.80852	-0.23486
	437	0.90504	4.63446		436	1.9169	5.46959			436	-1.08386	-0.11969
	436	0.3502	3.83647		435	1.85556	5.34215			435	-0.92643	-0.04426
	435	1.38212	3.14756		434	1.87403	5.19586			434	-0.91776	-0.00732
	434	1.36733	3.48915		433	1.78541	5.26438			433	-1.27985	-0.01404
	433	1.1622	3.66795		432	1.89186	5.26085			432	-1.4477	-0.07191
	432	0.75322	3.07169		431	2.09393	4.8798			431	-1.18559	-0.11308
	431	1.01451	3.6018		430	2.19994	4.68018			430	-0.90873	-0.06415
	430	1.20879	2.74914		429	2.69637	4.55204			429	-0.61142	-0.13528
	429	1.16951	2.10857		428	3.01812	4.2877			428	-0.61964	-0.1256
	428	1.54646	1.98199		427	3.04912	3.90816			427	-0.80919	-0.11556
	427	1.08411	1.33808		426	2.98447	3.67744			426	-0.98412	0.00602
	426	1.3508	0.85788		425	3.11764	3.62155			425	-1.01222	0.08515
	425	1.46262	-0.1247		424	2.9601	3.31535			424	-0.72274	0.20966
	424	1.14507	0.49914		423	2.60569	3.0911			423	-0.58951	0.23713
	423	1.35297	0.74858		422	2.824	3.10147			422	-0.40623	0.25609
	422	1.04664	-0.14719		421	2.52453	2.74053			421	-0.65169	0.32669
	421	0.14089	-0.52041		420	1.90375	2.4177			420	-0.89129	0.56642
	420	0.21323	-1.43186		419	1.45171	2.16197			419	-1.11981	0.81519
	419	0.65741	-1.26515		418	0.89365	1.79586			418	-1.29753	0.84524
	418	0.16821	-1.16971		417	0.62971	1.12031			417	-0.96827	0.77331
	417	0.08708	-1.6974		416	0.40133	0.60317			416	-1.01727	0.80394
	416	0.35738	-1.76253		415	0.57758	0.77344			415	-1.32078	0.98459
	415	0.34625	-1.99977		414	0.46057	0.72854			414	-1.76604	1.24543
	414	-0.05423	-1.94032		413	0.76532	1.13633			413	-1.89131	1.48201
	413	-0.43087	-2.17407		412	0.80922	1.12056			412	-1.85909	1.58165
	412	-0.51195	-2.56323		411	0.62062	0.7112			411	-1.74123	1.68618
	411	-0.99521	-2.85486		410	0.70475	0.64858			410	-1.5598	1.76633
	410	-0.58132	-3.67689		409	0.44904	0.38571			409	-1.76269	1.67526
	409	-0.50577	-4.03129		408	0.63632	0.44691			408	-1.85079	1.86107
	408	-0.74708	-4.48807		407	0.80363	0.38424			407	-1.49499	2.00801
	407	-0.56732	-4.7439		406	0.75649	-0.18802			406	-0.76407	1.9947
	406	-0.32808	-4.86025		405	0.17143	-1.0242			405	-0.45336	1.95181
	405	-1.01488	-5.43492		404	-0.43062	-1.7572			404	-0.60828	2.21215
	404	-1.38104	-6.58477		403	-0.95179	-2.31295			403	-0.95774	2.35035
	403	-0.67698	-6.37259		402	-1.22424	-2.97475			402	-1.07645	2.6719
	402	-0.98061	-6.73554		401	-1.54979	-3.5866			401	-0.846	3.13271
	401	-2.05351	-7.83858		400	-2.56319	-4.49837			400	-0.81146	3.40877
	400	-2.29579	-8.54708		399	-4.12092	-5.76136			399	-0.97171	3.44542
	399	-2.53943	-8.78197		398	-4.75963	-6.47885			398	-1.07462	3.50979
	398	-2.53647	-9.20249		397	-4.96082	-6.953			397	-1.02952	3.6526
	397	-3.15056	-10.7103		396	-5.1885	-7.17465			396	-1.12315	3.87435
	396	-3.48051	-12.1312		395	-5.35712	-7.58481			395	-1.32697	4.17218
	395	-4.05573	-13.9945		394	-5.71503	-8.17655			394	-1.16848	4.23555
	394	-4.22409	-13.6918		393	-6.23413	-8.78382			393	-1.42313	4.25308
	393	-4.11006	-14.5948		392	-6.16474	-9.05428			392	-1.31561	4.17553
	392	-4.97409	-15.9377		391	-6.1769	-9.07737			391	-1.54174	4.46173
	391	-5.80388	-16.6762		390	-6.50922	-9.17665			390	-2.06443	4.82775
	390	-5.55468	-17.6927		389	-7.22632	-9.13109			389	-3.03538	5.14751
	389	-5.67146	-17.9582		388	-7.53242	-9.34027			388	-2.91208	5.08173
	388	-5.6388	-18.3941		387	-7.67811	-9.24707			387	-2.30862	4.55643
	387	-6.14273	-17.2244		386	-8.10191	-8.97868			386	-2.41319	4.31281
	386	-7.41711	-16.7146		385	-8.99399	-8.48203			385	-3.08201	4.18896
	385	-7.82469	-16.6911		384	-9.73924	-7.6555			384	-3.58057	3.7606
	384	-8.13128	-16.2966		383	-9.85797	-6.32805			383	-3.22753	3.31656
	383	-8.27597	-14.9244		382	-10.4414	-5.06484			382	-2.84512	2.61418
	382	-8.00259	-13.4701		381	-10.7345	-3.88936			381	-2.23872	1.6906
	381	-8.72473	-11.0024		380	-10.9362	-2.67976			380	-1.99066	0.67327
	380	-8.59925	-9.49772		379	-11.1628	-0.9014			379	-2.02983	-0.32323
	379	-7.89087	-7.63458		378	-11.1939	0.71023			378	-1.87283	-1.227
	378	-8.75446	-3.95261		377	-11.0544	2.3398			377	-1.13598	-2.5858
	377	-9.42485	-2.012		376	-10.2988	4.31839			376	-0.46898	-3.4468
	376	-10.1416	-0.14833		375	-10.8302	5.80525			375	-0.88442	-4.42636
	375	-9.47972	3.58311		374	-10.267	7.40428			374	-1.14275	-5.51412
	374	-8.79509	7.92838		373	-8.92052	9.66989			373	-0.58729	-6.71751
	373	-9.57526	10.61		372	-8.95847	12.021			372	-0.92601	-7.70341
	372	-9.94303	13.794		371	-8.37518	14.4804			371	-1.02325	-8.8234
	371	-9.07126	17.6504		370	-7.92043	16.8652			370	-1.8306	-10.1583
	370	-8.59962	21.4622		369	-7.05639	19.9182			369	-2.30402	-11.23
	369	-8.9752	24.0544		368	-6.52858	22.2945			368	-2.65063	-12.2903
	368	-8.86665	25.8256		367	-5.4824	24.7716			367	-2.39333	-13.8194
	367	-8.81831	29.4808		366	-5.05936	27.0972			366	-2.08969	-15.3824
	366	-8.7448	32.3863		365	-4.74525	29.1838			365	-2.39962	-16.8778
	365	-8.0848	33.9758		364	-4.29312	31.7217			364	-2.55033	-17.7416
	364	-7.23891	35.4113		363	-3.21877	34.0774			363	-1.75697	-18.6259
	363	-7.6718	37.0619		362	-1.93144	36.6452			362	-0.1887	-19.3608
	362	-7.62231	39.201		361	-1.24186	38.6247			361	0.61691	-20.4961
	361	-7.99829	39.6835		360	-0.6741	40.6178			360	1.19564	-21.4048
	360	-8.19895	41.6414		359	0.15221	42.6913			359	1.35779	-21.8004
	359	-8.01549	43.1449		358	1.12956	44.5048			358	1.016	-22.2194
	358	-6.74612	44.0951		357	1.6133	46.2745			357	0.87912	-22.6458
	357	-6.12625	43.0814		356	2.25026	47.5259			356	0.87621	-23.222
	356	-6.1461	44.8797		355	1.90564	48.7303			355	0.57394	-23.9568
	355	-5.79474	46.6706		354	1.9256	49.4802			354	-0.29285	-24.1608
	354	-6.18484	46.6584		353	2.05248	50.352			353	-1.00239	-24.2874
	353	-5.49359	46.5016		352	3.21744	51.1763			352	-0.78184	-24.3919
	352	-4.16086	47.0041		351	4.63055	52.1247			351	-0.07849	-24.9586
	351	-3.64591	47.3721		350	5.193	52.9194			350	0.70535	-25.0561
	350	-4.66272	46.1959
	349	-3.03113	45.6051
	348	-3.01535	47.5554
	347	-3.60187	47.1993
	346	-3.13351	47.033
	345	-3.17636	46.4735
	344	-2.85482	46.2523
	343	-1.99086	46.8834
	342	-2.16204	47.4787
	341	-2.29939	47.0909
	340	-1.85156	46.8334
	339	-2.14959	45.5712
	338	-1.70685	44.6323
	337	-1.45268	45.737
	336	-1.49822	45.0868
	335	-0.80433	44.7403
	334	-1.15477	45.7961
	333	-1.2676	44.373
	332	-1.12937	42.8217
	331	-2.73405	42.0689
	330	-1.95218	41.9359
	329	-0.83917	41.5628
	328	-1.98213	38.0953
	327	-2.19532	37.9411
	326	-1.99831	38.1769
	325	-2.76046	36.2601
	324	-3.32009	35.1787
	323	-4.08093	32.7981
	322	-4.24344	29.965
	321	-2.46082	31.6415
	320	-3.09559	30.211
	319	-4.32497	25.6904
	318	-3.79019	28.6397
	317	-2.89623	27.2721
	316	-2.36081	23.1502
	315	-3.37158	25.2518
	314	-3.13048	21.3997
	313	-2.08766	16.9154
	312	-4.50143	17.0323
	311	-7.37741	19.2121
	310	-5.30977	14.055
	309	-1.53276	11.1505
	308	-2.86276	11.0089
	307	-4.12394	8.67894
	306	-3.46931	6.54526
	305	-3.43379	4.97885
	304	-7.4584	10.2885
	303	-10.7027	11.4839
	302	-8.4689	6.40687
	301	-5.02814	-0.64432
	300	-6.90623	4.04857

## Sheet: Fig.S5
Fig.S4a				Fig.S4b	d-spacing	delta dinst	fitting (X)	fitting (Y)
XRD data	2-theta	intensity		delta d inst	4.1688	0.0182	2.0815	0.00281
LaB6	5	960			2.945	0.0082	2.10258	0.00296
	5.01	974			2.4041	0.005	2.12367	0.00311
	5.02	955			2.0815	0.0034	2.14475	0.00326
	5.03	966					2.16584	0.00341
	5.04	955					2.18692	0.00357
	5.05	970					2.208	0.00372
	5.06	957					2.22909	0.00387
	5.07	987					2.25017	0.00402
	5.08	979					2.27125	0.00417
	5.09	984					2.29234	0.00432
	5.1	955					2.31342	0.00448
	5.11	967					2.33451	0.00463
	5.12	992					2.35559	0.00478
	5.13	1011					2.37667	0.00493
	5.14	1007					2.39776	0.00508
	5.15	993					2.41884	0.00524
	5.16	1008					2.43993	0.00539
	5.17	987					2.46101	0.00554
	5.18	994					2.48209	0.00569
	5.19	1019					2.50318	0.00584
	5.2	1043					2.52426	0.006
	5.21	1008					2.54534	0.00615
	5.22	1010					2.56643	0.0063
	5.23	1020					2.58751	0.00645
	5.24	1012					2.6086	0.0066
	5.25	997					2.62968	0.00675
	5.26	1027					2.65076	0.00691
	5.27	1029					2.67185	0.00706
	5.28	1025					2.69293	0.00721
	5.29	1048					2.71402	0.00736
	5.3	1030					2.7351	0.00751
	5.31	1062					2.75618	0.00767
	5.32	1074					2.77727	0.00782
	5.33	1047					2.79835	0.00797
	5.34	1061					2.81943	0.00812
	5.35	1054					2.84052	0.00827
	5.36	1047					2.8616	0.00842
	5.37	1061					2.88269	0.00858
	5.38	1036					2.90377	0.00873
	5.39	1079					2.92485	0.00888
	5.4	1057					2.94594	0.00903
	5.41	1036					2.96702	0.00918
	5.42	1057					2.98811	0.00934
	5.43	1032					3.00919	0.00949
	5.44	1032					3.03027	0.00964
	5.45	1023					3.05136	0.00979
	5.46	1023					3.07244	0.00994
	5.47	1028					3.09352	0.01009
	5.48	1056					3.11461	0.01025
	5.49	1090					3.13569	0.0104
	5.5	1078					3.15678	0.01055
	5.51	1053					3.17786	0.0107
	5.52	1083					3.19894	0.01085
	5.53	1046					3.22003	0.01101
	5.54	1057					3.24111	0.01116
	5.55	1075					3.26219	0.01131
	5.56	1095					3.28328	0.01146
	5.57	1088					3.30436	0.01161
	5.58	1087					3.32545	0.01177
	5.59	1090					3.34653	0.01192
	5.6	1092					3.36761	0.01207
	5.61	1084					3.3887	0.01222
	5.62	1078					3.40978	0.01237
	5.63	1075					3.43087	0.01252
	5.64	1078					3.45195	0.01268
	5.65	1074					3.47303	0.01283
	5.66	1069					3.49412	0.01298
	5.67	1095					3.5152	0.01313
	5.68	1096					3.53628	0.01328
	5.69	1076					3.55737	0.01344
	5.7	1096					3.57845	0.01359
	5.71	1091					3.59954	0.01374
	5.72	1060					3.62062	0.01389
	5.73	1097					3.6417	0.01404
	5.74	1114					3.66279	0.01419
	5.75	1137					3.68387	0.01435
	5.76	1118					3.70496	0.0145
	5.77	1041					3.72604	0.01465
	5.78	1046					3.74712	0.0148
	5.79	1080					3.76821	0.01495
	5.8	1068					3.78929	0.01511
	5.81	1100					3.81037	0.01526
	5.82	1102					3.83146	0.01541
	5.83	1103					3.85254	0.01556
	5.84	1096					3.87363	0.01571
	5.85	1085					3.89471	0.01586
	5.86	1084					3.91579	0.01602
	5.87	1114					3.93688	0.01617
	5.88	1085					3.95796	0.01632
	5.89	1115					3.97905	0.01647
	5.9	1141					4.00013	0.01662
	5.91	1156					4.02121	0.01678
	5.92	1142					4.0423	0.01693
	5.93	1077					4.06338	0.01708
	5.94	1055					4.08446	0.01723
	5.95	1108					4.10555	0.01738
	5.96	1120					4.12663	0.01753
	5.97	1096					4.14772	0.01769
	5.98	1093					4.1688	0.01784
	5.99	1105
	6	1114
	6.01	1079
	6.02	1119
	6.03	1113
	6.04	1126
	6.05	1130
	6.06	1107
	6.07	1142
	6.08	1110
	6.09	1136
	6.1	1163
	6.11	1181
	6.12	1177
	6.13	1171
	6.14	1142
	6.15	1123
	6.16	1152
	6.17	1149
	6.18	1133
	6.19	1150
	6.2	1141
	6.21	1156
	6.22	1159
	6.23	1094
	6.24	1120
	6.25	1148
	6.26	1160
	6.27	1197
	6.28	1171
	6.29	1177
	6.3	1205
	6.31	1211
	6.32	1214
	6.33	1172
	6.34	1124
	6.35	1195
	6.36	1207
	6.37	1206
	6.38	1172
	6.39	1165
	6.4	1132
	6.41	1165
	6.42	1198
	6.43	1212
	6.44	1219
	6.45	1202
	6.46	1161
	6.47	1179
	6.48	1186
	6.49	1191
	6.5	1204
	6.51	1201
	6.52	1200
	6.53	1193
	6.54	1210
	6.55	1202
	6.56	1223
	6.57	1227
	6.58	1202
	6.59	1185
	6.6	1202
	6.61	1226
	6.62	1204
	6.63	1209
	6.64	1227
	6.65	1265
	6.66	1241
	6.67	1230
	6.68	1250
	6.69	1260
	6.7	1242
	6.71	1205
	6.72	1211
	6.73	1232
	6.74	1237
	6.75	1237
	6.76	1262
	6.77	1248
	6.78	1236
	6.79	1256
	6.8	1241
	6.81	1213
	6.82	1224
	6.83	1271
	6.84	1286
	6.85	1215
	6.86	1224
	6.87	1265
	6.88	1230
	6.89	1257
	6.9	1280
	6.91	1271
	6.92	1269
	6.93	1247
	6.94	1243
	6.95	1237
	6.96	1287
	6.97	1266
	6.98	1259
	6.99	1280
	7	1267
	7.01	1283
	7.02	1285
	7.03	1285
	7.04	1296
	7.05	1270
	7.06	1248
	7.07	1282
	7.08	1342
	7.09	1296
	7.1	1281
	7.11	1297
	7.12	1311
	7.13	1269
	7.14	1251
	7.15	1276
	7.16	1284
	7.17	1290
	7.18	1310
	7.19	1340
	7.2	1322
	7.21	1313
	7.22	1334
	7.23	1316
	7.24	1320
	7.25	1314
	7.26	1344
	7.27	1323
	7.28	1326
	7.29	1295
	7.3	1305
	7.31	1320
	7.32	1340
	7.33	1337
	7.34	1324
	7.35	1319
	7.36	1333
	7.37	1358
	7.38	1363
	7.39	1372
	7.4	1398
	7.41	1355
	7.42	1345
	7.43	1340
	7.44	1367
	7.45	1369
	7.46	1350
	7.47	1342
	7.48	1363
	7.49	1360
	7.5	1341
	7.51	1357
	7.52	1396
	7.53	1366
	7.54	1335
	7.55	1385
	7.56	1430
	7.57	1404
	7.58	1370
	7.59	1381
	7.6	1334
	7.61	1365
	7.62	1377
	7.63	1384
	7.64	1332
	7.65	1384
	7.66	1386
	7.67	1359
	7.68	1354
	7.69	1386
	7.7	1379
	7.71	1400
	7.72	1412
	7.73	1451
	7.74	1421
	7.75	1372
	7.76	1383
	7.77	1397
	7.78	1374
	7.79	1396
	7.8	1406
	7.81	1422
	7.82	1403
	7.83	1382
	7.84	1385
	7.85	1375
	7.86	1429
	7.87	1424
	7.88	1448
	7.89	1432
	7.9	1437
	7.91	1416
	7.92	1425
	7.93	1437
	7.94	1428
	7.95	1402
	7.96	1400
	7.97	1422
	7.98	1428
	7.99	1434
	8	1390
	8.01	1405
	8.02	1418
	8.03	1459
	8.04	1459
	8.05	1403
	8.06	1418
	8.07	1462
	8.08	1489
	8.09	1505
	8.1	1540
	8.11	1501
	8.12	1467
	8.13	1437
	8.14	1450
	8.15	1454
	8.16	1429
	8.17	1429
	8.18	1451
	8.19	1458
	8.2	1477
	8.21	1477
	8.22	1412
	8.23	1455
	8.24	1494
	8.25	1451
	8.26	1475
	8.27	1463
	8.28	1471
	8.29	1478
	8.3	1433
	8.31	1444
	8.32	1442
	8.33	1482
	8.34	1455
	8.35	1479
	8.36	1454
	8.37	1479
	8.38	1488
	8.39	1463
	8.4	1493
	8.41	1497
	8.42	1500
	8.43	1483
	8.44	1490
	8.45	1521
	8.46	1517
	8.47	1547
	8.48	1452
	8.49	1502
	8.5	1540
	8.51	1470
	8.52	1493
	8.53	1465
	8.54	1450
	8.55	1434
	8.56	1509
	8.57	1543
	8.58	1519
	8.59	1502
	8.6	1468
	8.61	1472
	8.62	1508
	8.63	1521
	8.64	1515
	8.65	1495
	8.66	1467
	8.67	1472
	8.68	1468
	8.69	1503
	8.7	1491
	8.71	1520
	8.72	1518
	8.73	1488
	8.74	1505
	8.75	1486
	8.76	1511
	8.77	1534
	8.78	1454
	8.79	1478
	8.8	1536
	8.81	1554
	8.82	1515
	8.83	1487
	8.84	1526
	8.85	1523
	8.86	1509
	8.87	1495
	8.88	1514
	8.89	1562
	8.9	1552
	8.91	1510
	8.92	1529
	8.93	1539
	8.94	1547
	8.95	1587
	8.96	1536
	8.97	1504
	8.98	1496
	8.99	1512
	9	1549
	9.01	1536
	9.02	1499
	9.03	1495
	9.04	1538
	9.05	1518
	9.06	1512
	9.07	1559
	9.08	1570
	9.09	1580
	9.1	1552
	9.11	1560
	9.12	1569
	9.13	1573
	9.14	1605
	9.15	1553
	9.16	1521
	9.17	1576
	9.18	1567
	9.19	1571
	9.2	1574
	9.21	1593
	9.22	1609
	9.23	1585
	9.24	1539
	9.25	1572
	9.26	1584
	9.27	1547
	9.28	1557
	9.29	1544
	9.3	1584
	9.31	1552
	9.32	1544
	9.33	1548
	9.34	1594
	9.35	1563
	9.36	1567
	9.37	1544
	9.38	1602
	9.39	1567
	9.4	1563
	9.41	1602
	9.42	1590
	9.43	1559
	9.44	1586
	9.45	1592
	9.46	1569
	9.47	1619
	9.48	1602
	9.49	1596
	9.5	1565
	9.51	1549
	9.52	1582
	9.53	1598
	9.54	1598
	9.55	1622
	9.56	1618
	9.57	1618
	9.58	1593
	9.59	1571
	9.6	1560
	9.61	1558
	9.62	1645
	9.63	1614
	9.64	1578
	9.65	1618
	9.66	1584
	9.67	1553
	9.68	1598
	9.69	1612
	9.7	1607
	9.71	1550
	9.72	1593
	9.73	1579
	9.74	1578
	9.75	1545
	9.76	1530
	9.77	1567
	9.78	1583
	9.79	1561
	9.8	1586
	9.81	1528
	9.82	1600
	9.83	1610
	9.84	1602
	9.85	1621
	9.86	1626
	9.87	1574
	9.88	1579
	9.89	1615
	9.9	1641
	9.91	1616
	9.92	1600
	9.93	1533
	9.94	1553
	9.95	1603
	9.96	1590
	9.97	1575
	9.98	1590
	9.99	1638
	10	1649
	10.01	1597
	10.02	1624
	10.03	1678
	10.04	1580
	10.05	1541
	10.06	1623
	10.07	1662
	10.08	1609
	10.09	1580
	10.1	1626
	10.11	1624
	10.12	1597
	10.13	1564
	10.14	1518
	10.15	1586
	10.16	1600
	10.17	1558
	10.18	1547
	10.19	1622
	10.2	1603
	10.21	1583
	10.22	1604
	10.23	1626
	10.24	1637
	10.25	1638
	10.26	1634
	10.27	1670
	10.28	1639
	10.29	1632
	10.3	1602
	10.31	1596
	10.32	1594
	10.33	1648
	10.34	1657
	10.35	1616
	10.36	1601
	10.37	1644
	10.38	1663
	10.39	1610
	10.4	1678
	10.41	1677
	10.42	1642
	10.43	1691
	10.44	1653
	10.45	1581
	10.46	1627
	10.47	1611
	10.48	1598
	10.49	1570
	10.5	1590
	10.51	1613
	10.52	1577
	10.53	1595
	10.54	1616
	10.55	1663
	10.56	1704
	10.57	1661
	10.58	1644
	10.59	1667
	10.6	1663
	10.61	1576
	10.62	1668
	10.63	1577
	10.64	1660
	10.65	1627
	10.66	1651
	10.67	1662
	10.68	1628
	10.69	1692
	10.7	1678
	10.71	1599
	10.72	1675
	10.73	1714
	10.74	1704
	10.75	1626
	10.76	1605
	10.77	1614
	10.78	1657
	10.79	1685
	10.8	1677
	10.81	1631
	10.82	1622
	10.83	1623
	10.84	1636
	10.85	1681
	10.86	1705
	10.87	1729
	10.88	1644
	10.89	1618
	10.9	1632
	10.91	1584
	10.92	1601
	10.93	1642
	10.94	1651
	10.95	1628
	10.96	1669
	10.97	1682
	10.98	1654
	10.99	1718
	11	1652
	11.01	1680
	11.02	1685
	11.03	1668
	11.04	1683
	11.05	1664
	11.06	1729
	11.07	1670
	11.08	1657
	11.09	1659
	11.1	1687
	11.11	1651
	11.12	1686
	11.13	1700
	11.14	1717
	11.15	1684
	11.16	1654
	11.17	1672
	11.18	1671
	11.19	1708
	11.2	1722
	11.21	1690
	11.22	1624
	11.23	1683
	11.24	1642
	11.25	1662
	11.26	1689
	11.27	1724
	11.28	1685
	11.29	1749
	11.3	1724
	11.31	1679
	11.32	1673
	11.33	1660
	11.34	1665
	11.35	1645
	11.36	1677
	11.37	1702
	11.38	1652
	11.39	1690
	11.4	1702
	11.41	1702
	11.42	1670
	11.43	1644
	11.44	1679
	11.45	1664
	11.46	1666
	11.47	1717
	11.48	1726
	11.49	1681
	11.5	1713
	11.51	1689
	11.52	1735
	11.53	1671
	11.54	1675
	11.55	1668
	11.56	1656
	11.57	1655
	11.58	1684
	11.59	1723
	11.6	1695
	11.61	1703
	11.62	1718
	11.63	1685
	11.64	1709
	11.65	1730
	11.66	1687
	11.67	1700
	11.68	1708
	11.69	1644
	11.7	1623
	11.71	1685
	11.72	1723
	11.73	1709
	11.74	1681
	11.75	1675
	11.76	1647
	11.77	1667
	11.78	1688
	11.79	1703
	11.8	1663
	11.81	1674
	11.82	1671
	11.83	1671
	11.84	1646
	11.85	1598
	11.86	1684
	11.87	1686
	11.88	1728
	11.89	1707
	11.9	1692
	11.91	1699
	11.92	1697
	11.93	1632
	11.94	1667
	11.95	1708
	11.96	1681
	11.97	1664
	11.98	1619
	11.99	1634
	12	1655
	12.01	1685
	12.02	1618
	12.03	1654
	12.04	1651
	12.05	1695
	12.06	1725
	12.07	1745
	12.08	1697
	12.09	1704
	12.1	1595
	12.11	1641
	12.12	1687
	12.13	1690
	12.14	1710
	12.15	1699
	12.16	1692
	12.17	1687
	12.18	1702
	12.19	1707
	12.2	1660
	12.21	1645
	12.22	1671
	12.23	1662
	12.24	1649
	12.25	1655
	12.26	1636
	12.27	1731
	12.28	1701
	12.29	1647
	12.3	1661
	12.31	1643
	12.32	1633
	12.33	1670
	12.34	1666
	12.35	1652
	12.36	1693
	12.37	1675
	12.38	1701
	12.39	1688
	12.4	1683
	12.41	1717
	12.42	1686
	12.43	1727
	12.44	1676
	12.45	1656
	12.46	1659
	12.47	1654
	12.48	1672
	12.49	1653
	12.5	1699
	12.51	1695
	12.52	1642
	12.53	1647
	12.54	1694
	12.55	1669
	12.56	1691
	12.57	1656
	12.58	1626
	12.59	1633
	12.6	1649
	12.61	1627
	12.62	1656
	12.63	1719
	12.64	1751
	12.65	1727
	12.66	1706
	12.67	1700
	12.68	1690
	12.69	1683
	12.7	1729
	12.71	1692
	12.72	1701
	12.73	1701
	12.74	1690
	12.75	1693
	12.76	1696
	12.77	1720
	12.78	1698
	12.79	1665
	12.8	1638
	12.81	1666
	12.82	1670
	12.83	1680
	12.84	1663
	12.85	1640
	12.86	1658
	12.87	1716
	12.88	1662
	12.89	1669
	12.9	1723
	12.91	1706
	12.92	1668
	12.93	1693
	12.94	1680
	12.95	1662
	12.96	1665
	12.97	1641
	12.98	1678
	12.99	1666
	13	1692
	13.01	1677
	13.02	1663
	13.03	1687
	13.04	1677
	13.05	1686
	13.06	1704
	13.07	1646
	13.08	1678
	13.09	1691
	13.1	1695
	13.11	1713
	13.12	1667
	13.13	1658
	13.14	1686
	13.15	1669
	13.16	1667
	13.17	1658
	13.18	1675
	13.19	1686
	13.2	1693
	13.21	1704
	13.22	1727
	13.23	1687
	13.24	1665
	13.25	1693
	13.26	1778
	13.27	1760
	13.28	1679
	13.29	1725
	13.3	1626
	13.31	1665
	13.32	1652
	13.33	1697
	13.34	1668
	13.35	1644
	13.36	1662
	13.37	1637
	13.38	1591
	13.39	1655
	13.4	1675
	13.41	1667
	13.42	1699
	13.43	1666
	13.44	1644
	13.45	1647
	13.46	1648
	13.47	1655
	13.48	1652
	13.49	1630
	13.5	1703
	13.51	1743
	13.52	1694
	13.53	1676
	13.54	1674
	13.55	1636
	13.56	1616
	13.57	1619
	13.58	1659
	13.59	1688
	13.6	1650
	13.61	1697
	13.62	1636
	13.63	1654
	13.64	1680
	13.65	1689
	13.66	1731
	13.67	1697
	13.68	1672
	13.69	1679
	13.7	1702
	13.71	1675
	13.72	1699
	13.73	1687
	13.74	1688
	13.75	1694
	13.76	1692
	13.77	1671
	13.78	1651
	13.79	1673
	13.8	1657
	13.81	1635
	13.82	1634
	13.83	1655
	13.84	1627
	13.85	1654
	13.86	1694
	13.87	1668
	13.88	1709
	13.89	1674
	13.9	1715
	13.91	1718
	13.92	1735
	13.93	1733
	13.94	1736
	13.95	1680
	13.96	1703
	13.97	1678
	13.98	1678
	13.99	1687
	14	1656
	14.01	1663
	14.02	1709
	14.03	1615
	14.04	1580
	14.05	1571
	14.06	1637
	14.07	1689
	14.08	1694
	14.09	1664
	14.1	1670
	14.11	1674
	14.12	1614
	14.13	1635
	14.14	1652
	14.15	1689
	14.16	1649
	14.17	1589
	14.18	1649
	14.19	1676
	14.2	1703
	14.21	1667
	14.22	1649
	14.23	1606
	14.24	1628
	14.25	1664
	14.26	1714
	14.27	1654
	14.28	1652
	14.29	1675
	14.3	1662
	14.31	1624
	14.32	1638
	14.33	1714
	14.34	1664
	14.35	1640
	14.36	1634
	14.37	1595
	14.38	1642
	14.39	1659
	14.4	1630
	14.41	1658
	14.42	1635
	14.43	1626
	14.44	1664
	14.45	1670
	14.46	1663
	14.47	1606
	14.48	1651
	14.49	1687
	14.5	1680
	14.51	1708
	14.52	1676
	14.53	1609
	14.54	1635
	14.55	1657
	14.56	1635
	14.57	1613
	14.58	1591
	14.59	1659
	14.6	1647
	14.61	1664
	14.62	1693
	14.63	1622
	14.64	1654
	14.65	1620
	14.66	1643
	14.67	1584
	14.68	1623
	14.69	1645
	14.7	1715
	14.71	1662
	14.72	1623
	14.73	1682
	14.74	1664
	14.75	1641
	14.76	1624
	14.77	1608
	14.78	1640
	14.79	1672
	14.8	1629
	14.81	1611
	14.82	1572
	14.83	1629
	14.84	1622
	14.85	1694
	14.86	1656
	14.87	1663
	14.88	1631
	14.89	1644
	14.9	1606
	14.91	1581
	14.92	1662
	14.93	1615
	14.94	1602
	14.95	1614
	14.96	1632
	14.97	1661
	14.98	1663
	14.99	1706
	15	1671
	15.01	1619
	15.02	1666
	15.03	1599
	15.04	1627
	15.05	1679
	15.06	1708
	15.07	1664
	15.08	1641
	15.09	1664
	15.1	1636
	15.11	1615
	15.12	1641
	15.13	1699
	15.14	1722
	15.15	1697
	15.16	1661
	15.17	1662
	15.18	1673
	15.19	1653
	15.2	1609
	15.21	1626
	15.22	1593
	15.23	1577
	15.24	1635
	15.25	1659
	15.26	1615
	15.27	1664
	15.28	1618
	15.29	1581
	15.3	1612
	15.31	1616
	15.32	1620
	15.33	1582
	15.34	1592
	15.35	1593
	15.36	1602
	15.37	1648
	15.38	1629
	15.39	1649
	15.4	1662
	15.41	1682
	15.42	1652
	15.43	1626
	15.44	1644
	15.45	1632
	15.46	1594
	15.47	1629
	15.48	1630
	15.49	1596
	15.5	1601
	15.51	1658
	15.52	1643
	15.53	1650
	15.54	1649
	15.55	1662
	15.56	1629
	15.57	1640
	15.58	1698
	15.59	1625
	15.6	1603
	15.61	1627
	15.62	1670
	15.63	1643
	15.64	1638
	15.65	1670
	15.66	1611
	15.67	1668
	15.68	1659
	15.69	1629
	15.7	1610
	15.71	1611
	15.72	1608
	15.73	1656
	15.74	1641
	15.75	1659
	15.76	1617
	15.77	1648
	15.78	1670
	15.79	1676
	15.8	1669
	15.81	1637
	15.82	1611
	15.83	1622
	15.84	1650
	15.85	1627
	15.86	1620
	15.87	1652
	15.88	1586
	15.89	1600
	15.9	1545
	15.91	1550
	15.92	1612
	15.93	1615
	15.94	1612
	15.95	1618
	15.96	1603
	15.97	1596
	15.98	1565
	15.99	1551
	16	1587
	16.01	1605
	16.02	1602
	16.03	1576
	16.04	1592
	16.05	1643
	16.06	1655
	16.07	1647
	16.08	1613
	16.09	1665
	16.1	1683
	16.11	1646
	16.12	1651
	16.13	1672
	16.14	1635
	16.15	1652
	16.16	1646
	16.17	1609
	16.18	1615
	16.19	1624
	16.2	1636
	16.21	1610
	16.22	1651
	16.23	1657
	16.24	1653
	16.25	1643
	16.26	1648
	16.27	1631
	16.28	1636
	16.29	1589
	16.3	1589
	16.31	1621
	16.32	1634
	16.33	1655
	16.34	1622
	16.35	1577
	16.36	1608
	16.37	1692
	16.38	1705
	16.39	1691
	16.4	1641
	16.41	1631
	16.42	1654
	16.43	1655
	16.44	1654
	16.45	1614
	16.46	1610
	16.47	1646
	16.48	1637
	16.49	1647
	16.5	1665
	16.51	1657
	16.52	1641
	16.53	1658
	16.54	1683
	16.55	1618
	16.56	1563
	16.57	1607
	16.58	1645
	16.59	1630
	16.6	1636
	16.61	1661
	16.62	1701
	16.63	1660
	16.64	1622
	16.65	1611
	16.66	1611
	16.67	1617
	16.68	1587
	16.69	1613
	16.7	1579
	16.71	1549
	16.72	1549
	16.73	1606
	16.74	1611
	16.75	1654
	16.76	1609
	16.77	1628
	16.78	1644
	16.79	1657
	16.8	1651
	16.81	1624
	16.82	1623
	16.83	1609
	16.84	1572
	16.85	1599
	16.86	1633
	16.87	1647
	16.88	1661
	16.89	1723
	16.9	1660
	16.91	1648
	16.92	1667
	16.93	1650
	16.94	1638
	16.95	1603
	16.96	1621
	16.97	1632
	16.98	1584
	16.99	1621
	17	1611
	17.01	1604
	17.02	1617
	17.03	1592
	17.04	1661
	17.05	1670
	17.06	1665
	17.07	1626
	17.08	1577
	17.09	1596
	17.1	1613
	17.11	1623
	17.12	1577
	17.13	1619
	17.14	1626
	17.15	1639
	17.16	1625
	17.17	1666
	17.18	1622
	17.19	1628
	17.2	1606
	17.21	1690
	17.22	1718
	17.23	1677
	17.24	1643
	17.25	1604
	17.26	1636
	17.27	1667
	17.28	1698
	17.29	1702
	17.3	1692
	17.31	1659
	17.32	1662
	17.33	1691
	17.34	1653
	17.35	1632
	17.36	1594
	17.37	1604
	17.38	1608
	17.39	1658
	17.4	1649
	17.41	1652
	17.42	1659
	17.43	1682
	17.44	1638
	17.45	1632
	17.46	1675
	17.47	1668
	17.48	1657
	17.49	1640
	17.5	1617
	17.51	1656
	17.52	1623
	17.53	1602
	17.54	1654
	17.55	1654
	17.56	1667
	17.57	1691
	17.58	1746
	17.59	1684
	17.6	1708
	17.61	1633
	17.62	1645
	17.63	1669
	17.64	1665
	17.65	1706
	17.66	1661
	17.67	1645
	17.68	1628
	17.69	1648
	17.7	1640
	17.71	1650
	17.72	1679
	17.73	1705
	17.74	1659
	17.75	1674
	17.76	1693
	17.77	1670
	17.78	1667
	17.79	1649
	17.8	1640
	17.81	1641
	17.82	1603
	17.83	1639
	17.84	1660
	17.85	1652
	17.86	1649
	17.87	1651
	17.88	1695
	17.89	1730
	17.9	1680
	17.91	1652
	17.92	1683
	17.93	1691
	17.94	1650
	17.95	1720
	17.96	1686
	17.97	1647
	17.98	1720
	17.99	1754
	18	1730
	18.01	1692
	18.02	1666
	18.03	1681
	18.04	1652
	18.05	1651
	18.06	1676
	18.07	1667
	18.08	1652
	18.09	1662
	18.1	1691
	18.11	1714
	18.12	1661
	18.13	1639
	18.14	1704
	18.15	1698
	18.16	1667
	18.17	1678
	18.18	1663
	18.19	1645
	18.2	1732
	18.21	1717
	18.22	1675
	18.23	1680
	18.24	1685
	18.25	1657
	18.26	1648
	18.27	1629
	18.28	1644
	18.29	1679
	18.3	1702
	18.31	1735
	18.32	1682
	18.33	1660
	18.34	1655
	18.35	1684
	18.36	1731
	18.37	1657
	18.38	1702
	18.39	1695
	18.4	1660
	18.41	1653
	18.42	1669
	18.43	1689
	18.44	1699
	18.45	1717
	18.46	1703
	18.47	1722
	18.48	1682
	18.49	1705
	18.5	1716
	18.51	1715
	18.52	1741
	18.53	1681
	18.54	1657
	18.55	1722
	18.56	1738
	18.57	1725
	18.58	1746
	18.59	1693
	18.6	1702
	18.61	1692
	18.62	1685
	18.63	1711
	18.64	1697
	18.65	1709
	18.66	1740
	18.67	1732
	18.68	1705
	18.69	1651
	18.7	1701
	18.71	1712
	18.72	1692
	18.73	1687
	18.74	1694
	18.75	1715
	18.76	1715
	18.77	1729
	18.78	1717
	18.79	1722
	18.8	1690
	18.81	1686
	18.82	1689
	18.83	1700
	18.84	1714
	18.85	1798
	18.86	1740
	18.87	1728
	18.88	1692
	18.89	1722
	18.9	1729
	18.91	1714
	18.92	1679
	18.93	1728
	18.94	1750
	18.95	1725
	18.96	1694
	18.97	1692
	18.98	1681
	18.99	1723
	19	1759
	19.01	1734
	19.02	1657
	19.03	1710
	19.04	1729
	19.05	1765
	19.06	1713
	19.07	1702
	19.08	1783
	19.09	1703
	19.1	1696
	19.11	1728
	19.12	1700
	19.13	1754
	19.14	1743
	19.15	1745
	19.16	1726
	19.17	1709
	19.18	1740
	19.19	1764
	19.2	1740
	19.21	1746
	19.22	1758
	19.23	1701
	19.24	1714
	19.25	1704
	19.26	1741
	19.27	1732
	19.28	1693
	19.29	1685
	19.3	1747
	19.31	1750
	19.32	1675
	19.33	1720
	19.34	1765
	19.35	1746
	19.36	1720
	19.37	1721
	19.38	1771
	19.39	1742
	19.4	1730
	19.41	1746
	19.42	1751
	19.43	1732
	19.44	1735
	19.45	1729
	19.46	1758
	19.47	1748
	19.48	1714
	19.49	1707
	19.5	1701
	19.51	1706
	19.52	1673
	19.53	1678
	19.54	1710
	19.55	1679
	19.56	1713
	19.57	1744
	19.58	1709
	19.59	1684
	19.6	1680
	19.61	1704
	19.62	1738
	19.63	1763
	19.64	1691
	19.65	1711
	19.66	1742
	19.67	1733
	19.68	1752
	19.69	1733
	19.7	1727
	19.71	1723
	19.72	1734
	19.73	1697
	19.74	1727
	19.75	1667
	19.76	1673
	19.77	1718
	19.78	1729
	19.79	1707
	19.8	1677
	19.81	1716
	19.82	1739
	19.83	1755
	19.84	1797
	19.85	1797
	19.86	1791
	19.87	1798
	19.88	1710
	19.89	1681
	19.9	1700
	19.91	1650
	19.92	1700
	19.93	1724
	19.94	1742
	19.95	1745
	19.96	1725
	19.97	1738
	19.98	1680
	19.99	1722
	20	1735
	20.01	1682
	20.02	1685
	20.03	1673
	20.04	1650
	20.05	1683
	20.06	1665
	20.07	1691
	20.08	1769
	20.09	1744
	20.1	1723
	20.11	1753
	20.12	1685
	20.13	1657
	20.14	1671
	20.15	1736
	20.16	1736
	20.17	1749
	20.18	1692
	20.19	1677
	20.2	1717
	20.21	1724
	20.22	1728
	20.23	1724
	20.24	1749
	20.25	1742
	20.26	1736
	20.27	1700
	20.28	1668
	20.29	1680
	20.3	1699
	20.31	1627
	20.32	1625
	20.33	1661
	20.34	1645
	20.35	1678
	20.36	1688
	20.37	1753
	20.38	1722
	20.39	1720
	20.4	1673
	20.41	1642
	20.42	1716
	20.43	1765
	20.44	1700
	20.45	1659
	20.46	1701
	20.47	1716
	20.48	1668
	20.49	1664
	20.5	1675
	20.51	1674
	20.52	1703
	20.53	1657
	20.54	1676
	20.55	1706
	20.56	1713
	20.57	1760
	20.58	1732
	20.59	1731
	20.6	1727
	20.61	1792
	20.62	1790
	20.63	1805
	20.64	1780
	20.65	1791
	20.66	1799
	20.67	1832
	20.68	1820
	20.69	1804
	20.7	1855
	20.71	1845
	20.72	1837
	20.73	1826
	20.74	1827
	20.75	1872
	20.76	1910
	20.77	1879
	20.78	1850
	20.79	1899
	20.8	1903
	20.81	1887
	20.82	1868
	20.83	1913
	20.84	1952
	20.85	1959
	20.86	1988
	20.87	1962
	20.88	1965
	20.89	1983
	20.9	2004
	20.91	2084
	20.92	2086
	20.93	2035
	20.94	2037
	20.95	2069
	20.96	2097
	20.97	2070
	20.98	2056
	20.99	2133
	21	2182
	21.01	2172
	21.02	2233
	21.03	2179
	21.04	2172
	21.05	2188
	21.06	2183
	21.07	2126
	21.08	2136
	21.09	2188
	21.1	2183
	21.11	2229
	21.12	2271
	21.13	2285
	21.14	2296
	21.15	2347
	21.16	2362
	21.17	2459
	21.18	2519
	21.19	2762
	21.2	3104
	21.21	3610
	21.22	4327
	21.23	5301
	21.24	6449
	21.25	7962
	21.26	9710
	21.27	11524
	21.28	13881
	21.29	16852
	21.3	20153
	21.31	24350
	21.32	29048
	21.33	33393
	21.34	37017
	21.35	38695
	21.36	37683
	21.37	35169
	21.38	31325
	21.39	27676
	21.4	24210
	21.41	20765
	21.42	16939
	21.43	13198
	21.44	9864
	21.45	7183
	21.46	5306
	21.47	3957
	21.48	3239
	21.49	2795
	21.5	2487
	21.51	2368
	21.52	2258
	21.53	2161
	21.54	2106
	21.55	2149
	21.56	2078
	21.57	2093
	21.58	2073
	21.59	2001
	21.6	1966
	21.61	2005
	21.62	2010
	21.63	1971
	21.64	1932
	21.65	1971
	21.66	1983
	21.67	1946
	21.68	1878
	21.69	1889
	21.7	1888
	21.71	1808
	21.72	1783
	21.73	1740
	21.74	1758
	21.75	1733
	21.76	1724
	21.77	1700
	21.78	1677
	21.79	1673
	21.8	1698
	21.81	1675
	21.82	1658
	21.83	1620
	21.84	1653
	21.85	1652
	21.86	1618
	21.87	1638
	21.88	1605
	21.89	1597
	21.9	1605
	21.91	1609
	21.92	1613
	21.93	1595
	21.94	1582
	21.95	1592
	21.96	1609
	21.97	1560
	21.98	1525
	21.99	1529
	22	1628
	22.01	1530
	22.02	1563
	22.03	1556
	22.04	1516
	22.05	1516
	22.06	1551
	22.07	1560
	22.08	1509
	22.09	1516
	22.1	1493
	22.11	1524
	22.12	1558
	22.13	1528
	22.14	1521
	22.15	1509
	22.16	1511
	22.17	1527
	22.18	1511
	22.19	1543
	22.2	1518
	22.21	1452
	22.22	1431
	22.23	1436
	22.24	1455
	22.25	1487
	22.26	1478
	22.27	1470
	22.28	1507
	22.29	1452
	22.3	1440
	22.31	1468
	22.32	1436
	22.33	1414
	22.34	1448
	22.35	1458
	22.36	1447
	22.37	1455
	22.38	1454
	22.39	1465
	22.4	1421
	22.41	1430
	22.42	1430
	22.43	1419
	22.44	1388
	22.45	1381
	22.46	1374
	22.47	1384
	22.48	1393
	22.49	1378
	22.5	1449
	22.51	1445
	22.52	1419
	22.53	1380
	22.54	1383
	22.55	1380
	22.56	1355
	22.57	1362
	22.58	1342
	22.59	1350
	22.6	1351
	22.61	1381
	22.62	1361
	22.63	1371
	22.64	1368
	22.65	1398
	22.66	1379
	22.67	1335
	22.68	1345
	22.69	1346
	22.7	1380
	22.71	1350
	22.72	1313
	22.73	1331
	22.74	1337
	22.75	1342
	22.76	1346
	22.77	1285
	22.78	1254
	22.79	1306
	22.8	1299
	22.81	1279
	22.82	1302
	22.83	1321
	22.84	1336
	22.85	1365
	22.86	1367
	22.87	1316
	22.88	1274
	22.89	1261
	22.9	1251
	22.91	1255
	22.92	1270
	22.93	1280
	22.94	1270
	22.95	1289
	22.96	1248
	22.97	1286
	22.98	1321
	22.99	1274
	23	1270
	23.01	1265
	23.02	1231
	23.03	1240
	23.04	1217
	23.05	1218
	23.06	1266
	23.07	1236
	23.08	1235
	23.09	1264
	23.1	1222
	23.11	1205
	23.12	1194
	23.13	1198
	23.14	1179
	23.15	1212
	23.16	1215
	23.17	1174
	23.18	1202
	23.19	1199
	23.2	1204
	23.21	1270
	23.22	1256
	23.23	1183
	23.24	1174
	23.25	1215
	23.26	1206
	23.27	1191
	23.28	1188
	23.29	1184
	23.3	1198
	23.31	1200
	23.32	1166
	23.33	1149
	23.34	1150
	23.35	1142
	23.36	1164
	23.37	1204
	23.38	1180
	23.39	1147
	23.4	1156
	23.41	1150
	23.42	1171
	23.43	1159
	23.44	1124
	23.45	1186
	23.46	1185
	23.47	1156
	23.48	1165
	23.49	1123
	23.5	1131
	23.51	1137
	23.52	1137
	23.53	1127
	23.54	1106
	23.55	1117
	23.56	1162
	23.57	1099
	23.58	1086
	23.59	1134
	23.6	1123
	23.61	1088
	23.62	1085
	23.63	1104
	23.64	1131
	23.65	1096
	23.66	1098
	23.67	1092
	23.68	1073
	23.69	1071
	23.7	1069
	23.71	1111
	23.72	1118
	23.73	1086
	23.74	1064
	23.75	1119
	23.76	1090
	23.77	1072
	23.78	1062
	23.79	1072
	23.8	1045
	23.81	1033
	23.82	1070
	23.83	1120
	23.84	1105
	23.85	1045
	23.86	1032
	23.87	1057
	23.88	1072
	23.89	1065
	23.9	1025
	23.91	1034
	23.92	1066
	23.93	1039
	23.94	1024
	23.95	1044
	23.96	1053
	23.97	1030
	23.98	1015
	23.99	1048
	24	1049
	24.01	1036
	24.02	1025
	24.03	995
	24.04	1016
	24.05	1035
	24.06	1050
	24.07	1053
	24.08	1024
	24.09	979
	24.1	989
	24.11	976
	24.12	944
	24.13	974
	24.14	1003
	24.15	1001
	24.16	987
	24.17	989
	24.18	1000
	24.19	1029
	24.2	965
	24.21	956
	24.22	1002
	24.23	994
	24.24	991
	24.25	985
	24.26	982
	24.27	967
	24.28	959
	24.29	1002
	24.3	1025
	24.31	979
	24.32	938
	24.33	935
	24.34	941
	24.35	946
	24.36	966
	24.37	968
	24.38	949
	24.39	949
	24.4	963
	24.41	951
	24.42	914
	24.43	930
	24.44	917
	24.45	935
	24.46	895
	24.47	943
	24.48	940
	24.49	912
	24.5	884
	24.51	918
	24.52	947
	24.53	900
	24.54	908
	24.55	873
	24.56	889
	24.57	859
	24.58	925
	24.59	927
	24.6	923
	24.61	923
	24.62	867
	24.63	870
	24.64	888
	24.65	924
	24.66	842
	24.67	858
	24.68	862
	24.69	887
	24.7	915
	24.71	896
	24.72	877
	24.73	885
	24.74	859
	24.75	871
	24.76	888
	24.77	876
	24.78	879
	24.79	866
	24.8	827
	24.81	820
	24.82	827
	24.83	857
	24.84	850
	24.85	855
	24.86	819
	24.87	833
	24.88	857
	24.89	878
	24.9	867
	24.91	830
	24.92	802
	24.93	816
	24.94	856
	24.95	830
	24.96	854
	24.97	844
[truncated: 2,003 more rows]

## Sheet: Fig.S8
Fig.S7b	induced strain			Fig.S7c	induced strain			Fig.S7d	induced strain			Fig.S7e	induced strain
unaxial strain	Induced_Strain_a	Induced_Strain_b		biaxial strain	Induced_Strain_c			unaxial strain	Theta_MBA1_MBA2	d_MBA1_MBA2		biaxial strain	Theta_MBA1_MBA2	d_MBA1_MBA2
0.94	2.89526	1.75006		0.94	2.07847			0.94	1.90063	3.45072		0.94	2.10379	3.22694
0.95	2.17273	1.19334		0.95	1.73362			0.95	2.00623	3.33157		0.95	2.1467	3.23894
0.96	1.53734	0.835821		0.96	1.32784			0.96	2.00334	3.31194		0.96	2.11139	3.25084
0.97	1.06519	0.577688		0.97	0.951858			0.97	2.04585	3.3026		0.97	2.12282	3.26277
0.98	0.677205	0.344056		0.98	0.629421			0.98	2.07783	3.29877		0.98	2.1406	3.27586
0.99	0.310643	0.157156		0.99	0.306611			0.99	2.12132	3.29916		0.99	2.15623	3.28848
1	0	0		1	0			1	2.15803	3.30273		1	2.15803	3.30273
1.01	-0.237172	-0.167086		1.01	-0.288922			1.01	2.23097	3.30892		1.01	2.1816	3.31726
1.02	-0.475218	-0.299286		1.02	-0.576881			1.02	2.35178	3.31845		1.02	2.21706	3.33169
1.03	-0.699904	-0.429986		1.03	-0.87889			1.03	2.46347	3.33048		1.03	2.23843	3.34548
1.04	-0.886008	-0.530189		1.04	-1.26251			1.04	2.60462	3.34795		1.04	2.24048	3.36004
1.05	-1.04642	-0.637401		1.05	-1.69134			1.05	2.79888	3.37065		1.05	2.27202	3.3748
1.06	-1.16134	-0.752591		1.06	-1.99751			1.06	3.00071	3.39649		1.06	2.27083	3.39213

## Sheet: Fig.S9
Fig.S8a	wavelength	planar	wavelength	AAO 66nm	wavelength	AAO 100nm	wavelength	AAO 112nm		Fig.S8a		pore size	energy
PL intensity	375	1.68359	375	5.60448	375	13.1299	375	4.15821		Emission energy		0	2.51373
	375.092	-1.70882	375.092	1.21838	375.092	3.72795	375.092	6.29118				66	2.49372
	375.184	1.80139	375.184	4.13241	375.184	12.5366	375.184	9.60278				100	2.50113
	375.276	-0.7004	375.276	5.94008	375.276	6.41943	375.276	4.11984				112	2.49511
	375.368	3.73192	375.368	5.05362	375.368	12.5711	375.368	6.16085
	375.46	-0.81192	375.46	5.67086	375.46	5.14106	375.46	8.85894
	375.552	3.04074	375.552	-0.71486	375.552	7.8778	375.552	5.75559
	375.644	3.89665	375.644	5.9311	375.644	5.10335	375.644	0.4134
	375.736	0.96606	375.736	4.07996	375.736	8.13965	375.736	11.7999
	375.828	-0.01157	375.828	6.90478	375.828	12.8469	375.828	5.12332
	375.92	0.04371	375.92	3.04754	375.92	6.07295	375.92	10.93
	376.012	3.94094	376.012	6.96401	376.012	10.9775	376.012	6.99701
	376.104	-0.02084	376.104	4.97207	376.104	8.99706	376.104	7.99582
	376.196	2.95452	376.196	2.98014	376.196	9.98965	376.196	11.9677
	376.288	-5.94869	376.288	1.97865	376.288	-0.89569	376.288	9.00965
	376.38	3.78884	376.38	5.89799	376.38	10.7931	376.38	0.12446
	376.472	-2.89265	376.472	5.95944	376.472	12.9443	376.472	6.81366
	376.564	-0.14502	376.564	4.98399	376.564	12.0178	376.564	9.8829
	376.656	1.86568	376.656	4.95042	376.656	13.9169	376.656	9.96708
	376.748	2.88895	376.748	2.0708	376.748	11.1114	376.748	5.17223
	376.84	0.06853	376.84	2.8935	376.84	12.8895	376.84	8.76945
	376.932	-1.02679	376.932	-1.79211	376.932	8.25521	376.932	8.0123
	377.024	1.73085	377.024	2.62843	377.024	15.4968	377.024	7.95511
	377.116	-3.68998	377.116	2.92789	377.116	13.1833	377.116	14.4824
	377.208	-1.31849	377.208	0.14353	377.208	13.9075	377.208	7.53619
	377.3	-0.18379	377.3	7.28154	377.3	8.45771	377.3	3.26481
	377.392	-1.93801	377.392	4.25817	377.392	15.291	377.392	6.59934
	377.484	1.51536	377.484	4.81762	377.484	11.4386	377.484	8.75568
	377.576	-0.82592	377.576	7.60979	377.576	11.8778	377.576	6.23273
	377.668	-2.02246	377.668	4.32007	377.668	7.49924	377.668	11.3053
	377.76	-2.13305	377.76	5.67416	377.76	7.86299	377.76	4.81991
	377.852	1.39166	377.852	0.59609	377.852	5.32508	377.852	7.45868
	377.944	-0.77364	377.944	9.52705	377.944	5.84816	377.944	10.5542
	378.036	-1.15041	378.036	4.79244	378.036	11.191	378.036	9.18209
	378.128	-2.01996	378.128	3.01454	378.128	6.78695	378.128	7.19167
	378.22	-1.30449	378.22	2.8738	378.22	5.96844	378.22	6.05873
	378.312	-2.01896	378.312	2.8693	378.312	10.2233	378.312	8.46682
	378.404	1.20611	378.404	4.55462	378.404	5.8967	378.404	7.2204
	378.496	0.98176	378.496	6.53809	378.496	4.96506	378.496	5.22943
	378.588	-1.68314	378.588	4.35775	378.588	9.95998	378.588	6.56959
	378.68	0.28827	378.68	3.02488	378.68	7.65725	378.68	13.5124
	378.772	6.54405	378.772	7.76739	378.772	15.1627	378.772	14.8983
	378.864	3.72843	378.864	5.58697	378.864	12.0776	378.864	8.38471
	378.956	2.79174	378.956	4.03021	378.956	6.92175	378.956	10.1224
	379.048	-0.41904	379.048	4.63449	379.048	5.15705	379.048	11.6905
	379.14	1.96108	379.14	1.64782	379.14	11.319	379.14	7.91016
	379.232	-0.38165	379.232	2.40224	379.232	11.378	379.232	8.46132
	379.324	4.24768	379.324	5.95062	379.324	11.7376	379.324	11.2285
	379.416	1.10418	379.416	3.70945	379.416	9.62447	379.416	10.3244
	379.508	2.83766	379.508	5.89132	379.508	6.6422	379.508	13.7251
	379.6	1.45888	379.6	1.45734	379.6	10.5363	379.6	11.8148
	379.692	0.74547	379.692	2.07543	379.692	10.4346	379.692	8.59459
	379.784	-0.76358	379.784	2.79718	379.784	8.44602	379.784	8.61697
	379.876	2.46062	379.876	5.02871	379.876	8.6935	379.876	14.0798
	379.968	1.5102	379.968	7.26678	379.968	8.94703	379.968	9.20563
	380.06	4.38785	380.06	7.78366	380.06	11.8783	380.06	4.65705
	380.152	2.08244	380.152	6.32551	380.152	10.7643	380.152	4.5802
	380.244	-0.73079	380.244	6.49542	380.244	7.06055	380.244	9.17502
	380.336	-0.58045	380.336	6.05556	380.336	3.79878	380.336	7.98907
	380.428	1.82407	380.428	6.47393	380.428	5.06628	380.428	7.55269
	380.521	1.99116	380.521	1.84544	380.521	6.64251	380.521	9.94813
	380.613	0.99156	380.613	1.14873	380.613	7.63519	380.613	7.35814
	380.705	0.68183	380.705	3.82142	380.705	12.0766	380.705	10.6638
	380.797	-2.05879	380.797	5.43132	380.797	9.83462	380.797	10.7813
	380.889	-1.29715	380.889	7.77569	380.889	8.61328	380.889	12.5396
	380.981	2.35034	380.981	4.70979	380.981	7.5917	380.981	9.12618
	381.073	3.65869	381.073	6.06053	381.073	14.2517	381.073	7.48874
	381.165	1.67589	381.165	8.38858	381.165	11.3423	381.165	8.47946
	381.257	0.64712	381.257	6.76627	381.257	9.89005	381.257	8.16453
	381.349	0.64134	381.349	3.78027	381.349	16.1042	381.349	12.3418
	381.441	1.91693	381.441	8.48227	381.441	13.8035	381.441	14.8115
	381.533	1.99524	381.533	8.53893	381.533	12.1969	381.533	12.2704
	381.625	3.50932	381.625	6.0786	381.625	12.2983	381.625	8.29171
	381.717	3.37363	381.717	5.70253	381.717	15.037	381.717	8.04707
	381.809	3.22862	381.809	5.08183	381.809	13.2273	381.809	13.1129
	381.901	6.0468	381.901	8.96383	381.901	11.5334	381.901	12.7463
	381.993	1.56126	381.993	5.64943	381.993	11.3183	381.993	13.2094
	382.085	2.37749	382.085	3.47792	382.085	15.7035	382.085	11.8015
	382.177	3.81413	382.177	5.27171	382.177	15.3697	382.177	9.19583
	382.269	3.16925	382.269	3.91822	382.269	14.6761	382.269	8.1988
	382.361	3.5777	382.361	4.98942	382.361	14.7585	382.361	12.4184
	382.453	0.70436	382.453	6.09297	382.453	13.3431	382.453	11.764
	382.545	-1.43387	382.545	5.66197	382.545	12.9155	382.545	13.3145
	382.637	-1.43965	382.637	5.0962	382.637	14.0369	382.637	14.5275
	382.729	2.44174	382.729	3.54234	382.729	13.2473	382.729	9.43773
	382.821	1.70457	382.821	3.19762	382.821	11.9121	382.821	6.7666
	382.913	-0.37087	382.913	5.27314	382.913	11.3679	382.913	8.39281
	383.005	1.61143	383.005	8.78787	383.005	13.0583	383.005	8.68639
	383.097	3.59338	383.097	4.79418	383.097	15.9707	383.097	9.88153
	383.189	1.90131	383.189	1.20502	383.189	15.333	383.189	12.8044
	383.281	1.59549	383.281	3.66373	383.281	17.0199	383.281	13.7516
	383.373	3.00112	383.373	4.10846	383.373	18.3665	383.373	13.2357
	383.465	3.52194	383.465	3.6169	383.465	15.3837	383.465	12.2388
	383.557	3.00038	383.557	6.11593	383.557	14.4038	383.557	11.7427
	383.649	3.97046	383.649	9.10264	383.649	14.9019	383.649	13.2239
	383.741	1.60301	383.741	6.18184	383.741	15.3896	383.741	11.8039
	383.833	-1.58351	383.833	3.08171	383.833	14.4512	383.833	9.21652
	383.925	-1.42752	383.925	5.02453	383.925	14.3287	383.925	11.1608
	384.017	-1.64406	384.017	5.17809	384.017	17.3092	384.017	10.8453
	384.109	0.46779	384.109	8.23168	384.109	19.3609	384.109	7.33081
	384.201	0.00333	384.201	8.99408	384.201	17.1431	384.201	8.47377
	384.293	-0.9965	384.293	5.83993	384.293	13.8941	384.293	12.6242
	384.385	2.47129	384.385	5.89126	384.385	14.3397	384.385	14.1625
	384.477	4.79983	384.477	3.44893	384.477	15.3326	384.477	12.9495
	384.569	-0.73537	384.569	6.3022	384.569	12.8467	384.569	9.84005
	384.661	-2.28067	384.661	5.98582	384.661	10.1758	384.661	10.4217
	384.753	0.2725	384.753	2.5538	384.753	13.1562	384.753	11.436
	384.845	1.83816	384.845	5.04917	384.845	12.3874	384.845	11.3674
	384.937	3.2371	384.937	9.77685	384.937	13.8144	384.937	12.8764
	385.029	2.38629	385.029	8.70716	385.029	19.2661	385.029	12.0995
	385.121	-0.19707	385.121	4.93455	385.121	15.2888	385.121	12.293
	385.213	0.79119	385.213	5.53127	385.213	12.0971	385.213	12.0816
	385.305	1.77945	385.305	5.1399	385.305	13.2028	385.305	11.5252
	385.397	3.91041	385.397	4.14135	385.397	17.6423	385.397	10.8255
	385.489	2.63157	385.489	5.01752	385.489	16.6297	385.489	13.4297
	385.581	-0.67189	385.581	6.77502	385.581	13.2474	385.581	15.7842
	385.673	1.82593	385.673	6.59881	385.673	13.1504	385.673	14.4036
	385.765	-1.20673	385.765	7.78942	385.765	13.3056	385.765	10.8153
	385.857	0.65499	385.857	5.79683	385.857	16.9292	385.857	14.6678
	385.949	0.38856	385.949	5.18619	385.949	18.5283	385.949	14.3194
	386.041	1.66725	386.041	6.83023	386.041	17.8726	386.041	14.0014
	386.133	0.00695	386.133	5.48475	386.133	17.5379	386.133	12.3239
	386.225	0.6452	386.225	2.13692	386.225	16.2152	386.225	10.9321
	386.317	2.04189	386.317	5.40777	386.317	14.5475	386.317	14.757
	386.409	-0.67683	386.409	11.3689	386.409	13.5521	386.409	10.8621
	386.501	-0.68261	386.501	12.3674	386.501	14.4174	386.501	15.0268
	386.593	0.22395	386.593	3.94308	386.593	16.9535	386.593	13.6439
	386.685	1.41134	386.685	3.14259	386.685	15.4611	386.685	15.4299
	386.777	-0.99227	386.777	7.70085	386.777	15.9867	386.777	18.4687
	386.869	-2.2789	386.869	4.02329	386.869	13.2893	386.869	15.6349
	386.961	-2.30845	386.961	6.28749	386.961	14.1063	386.961	13.9482
	387.053	1.00793	387.053	9.26538	387.053	18.4865	387.053	10.4532
	387.145	-0.26117	387.145	9.55339	387.145	14.8591	387.145	13.164
	387.237	-1.20274	387.237	4.43211	387.237	14.858	387.237	15.9383
	387.329	1.29379	387.329	4.94184	387.329	15.6282	387.329	18.0773
	387.421	4.00829	387.421	6.4231	387.421	16.8508	387.421	12.8633
	387.513	2.76268	387.513	6.90966	387.513	13.6091	387.513	12.8238
	387.605	0.04969	387.605	8.89339	387.605	14.0518	387.605	17.6938
	387.697	-3.05597	387.697	9.70773	387.697	17.8524	387.697	13.9475
	387.789	0.14836	387.789	7.40507	387.789	17.3952	387.789	19.5531
	387.881	3.23061	387.881	7.84478	387.881	16.5164	387.881	14.1568
	387.973	0.84435	387.973	9.39606	387.973	19.0654	387.973	18.3006
	388.065	-6.09681	388.065	8.75999	388.065	20.6899	388.065	13.8065
	388.157	1.03254	388.157	7.00151	388.157	22.6178	388.157	15.822
	388.249	4.20747	388.249	8.38788	388.249	17.2488	388.249	19.3965
	388.341	4.00845	388.341	4.57126	388.341	15.4242	388.341	14.3938
	388.433	1.50983	388.433	6.12289	388.433	17.8433	388.433	13.022
	388.525	-4.90162	388.525	8.82406	388.525	17.2972	388.525	10.9444
	388.617	-0.99142	388.617	5.66149	388.617	15.3683	388.617	12.2266
	388.709	-0.63098	388.709	3.72054	388.709	17.3298	388.709	10.9152
	388.801	4.35194	388.801	10.0272	388.801	15.3313	388.801	13.7212
	388.893	0.16698	388.893	7.40009	388.893	18.1547	388.893	18.3012
	388.985	0.16119	388.985	3.26193	388.985	19.5314	388.985	12.329
	389.077	0.59625	389.077	7.46029	389.077	18.1293	389.077	18.1795
	389.169	3.29089	389.169	3.75017	389.169	20.1169	389.169	25.2998
	389.261	4.00848	389.261	12.0622	389.261	21.021	389.261	12.64
	389.353	2.8786	389.353	9.55008	389.353	16.4807	389.353	19.2947
	389.445	1.25633	389.445	4.448	389.445	20.0866	389.445	17.5511
	389.537	1.89021	389.537	5.79199	389.537	15.4205	389.537	17.5482
	389.629	0.00819	389.629	8.75238	389.629	19.6037	389.629	17.4327
	389.721	-0.56455	389.721	4.7378	389.721	18.4686	389.721	17.1833
	389.813	1.60452	389.813	7.80131	389.813	23.5237	389.813	22.2364
	389.905	-2.3249	389.905	3.20612	389.905	21.2065	389.905	18.9644
	389.997	2.46992	389.997	2.83488	389.997	24.2862	389.997	13.9815
	390.089	-3.40419	390.089	8.62842	390.089	18.655	390.089	17.8582
	390.181	2.16406	390.181	11.8975	390.181	16.9781	390.181	10.9957
	390.273	2.93532	390.273	6.84871	390.273	19.183	390.273	16.5242
	390.365	1.27487	390.365	1.94703	390.365	23.6192	390.365	16.4544
	390.457	3.57915	390.457	11.3967	390.457	20.7573	390.457	15.3347
	390.549	-3.71492	390.549	12.881	390.549	19.7063	390.549	12.793
	390.641	0.10698	390.641	6.21544	390.641	18.1657	390.641	17.5123
	390.733	1.13922	390.733	5.34878	390.733	24.3755	390.733	17.6412
	390.825	2.96882	390.825	7.17966	390.825	14.7373	390.825	20.7746
	390.917	1.007	390.917	5.21912	390.917	13.0419	390.917	26.9799
	391.009	0.14225	391.009	4.43688	391.009	19.893	391.009	11.6086
	391.101	3.98524	391.101	11.1356	391.101	22.5961	391.101	15.4973
	391.193	2.03818	391.193	6.25413	391.193	12.9203	391.193	15.4468
	391.285	2.99619	391.285	7.2338	391.285	19.8288	391.285	12.5219
	391.377	1.01079	391.377	7.22473	391.377	21.7845	391.377	15.5339
	391.47	1.005	391.47	6.22585	391.47	16.8115	391.47	25.4747
	391.562	0.00591	391.562	7.21358	391.562	27.7313	391.562	18.5292
	391.654	-0.99424	391.654	8.20345	391.654	18.9148	391.654	18.4793
	391.746	6.844	391.746	6.24718	391.746	23.713	391.746	9.63794
	391.838	-1.80587	391.838	6.20676	391.838	23.8016	391.838	13.379
	391.93	-1.05314	391.93	9.11461	391.93	17.005	391.93	13.4704
	392.022	1.86576	392.022	10.1629	392.022	23.5555	392.022	24.0841
	392.114	1.00498	392.114	11.1528	392.114	23.7982	392.114	21.5858
	392.206	-0.9497	392.206	2.60082	392.206	20.9345	392.206	18.5987
	392.298	0.85013	392.298	8.82441	392.298	21.7446	392.298	24.15
	392.39	5.662	392.39	11.0656	392.39	27.4527	392.39	17.8546
	392.482	1.25467	392.482	7.42585	392.482	18.4203	392.482	18.3897
	392.574	3.73071	392.574	9.03412	392.574	21.5194	392.574	16.586
	392.666	2.07764	392.666	5.46188	392.666	25.4958	392.666	23.8551
	392.758	0.08251	392.758	7.0032	392.758	24.8696	392.758	17.9981
	392.85	-0.08177	392.85	8.07233	392.85	27.5347	392.85	21.101
	392.942	-0.99708	392.942	8.15267	392.942	20.5119	392.942	13.2517
	393.034	1.61834	393.034	8.14817	393.034	27.922	393.034	16.05
	393.126	4.59655	393.126	7.2451	393.126	29.6844	393.126	18.2286
	393.218	4.00213	393.218	7.13915	393.218	25.3199	393.218	21.1074
	393.31	-0.54736	393.31	8.02198	393.31	27.4456	393.31	18.7635
	393.402	0.64751	393.402	9.89413	393.402	22.4905	393.402	14.0125
	393.494	2.63054	393.494	4.8672	393.494	21.7813	393.494	18.6779
	393.586	-0.61115	393.586	4.12113	393.586	27.8756	393.586	18.5457
	393.678	4.05875	393.678	9.30921	393.678	20.1248	393.678	18.4135
	393.77	0.56115	393.77	10.972	393.77	23.0772	393.77	9.81205
	393.862	3.27259	393.862	6.83511	393.862	26.3403	393.862	12.68
	393.954	2.15098	393.954	9.49877	393.954	24.229	393.954	24.4404
	394.046	5.21729	394.046	9.25502	394.046	25.4617	394.046	19.653
	394.138	-0.02868	394.138	9.93207	394.138	28.2874	394.138	20.9125
	394.23	0.49617	394.23	4.26306	394.23	22.1135	394.23	20.5632
	394.322	-1.65534	394.322	8.87409	394.322	30.6952	394.322	24.5276
	394.414	1.10561	394.414	13.3663	394.414	25.3772	394.414	18.8181
	394.506	2.63017	394.506	8.36357	394.506	27.0332	394.506	21.4669
	394.598	1.99755	394.598	7.07155	394.598	27.7678	394.598	20.762
	394.69	3.41293	394.69	7.87224	394.69	22.1303	394.69	23.6014
	394.782	2.99691	394.782	8.06253	394.782	25.5646	394.782	26.7771
	394.874	4.37951	394.874	8.05803	394.874	24.3816	394.874	25.7861
	394.966	3.20737	394.966	4.89791	394.966	28.4967	394.966	20.6382
	395.058	5.1302	395.058	8.75062	395.058	26.6278	395.058	22.503
	395.15	6.55165	395.15	10.8225	395.15	29.6513	395.15	19.4754
	395.242	7.54049	395.242	9.49466	395.242	29.2146	395.242	20.6806
	395.334	4.69257	395.334	12.105	395.334	24.1546	395.334	19.0575
	395.426	5.27988	395.426	10.7455	395.426	21.9959	395.426	22.9275
	395.518	4.2376	395.518	10.7829	395.518	31.5902	395.518	20.5715
	395.61	3.74468	395.61	8.01743	395.61	28.7463	395.61	17.8484
	395.702	3.7389	395.702	9.25496	395.702	29.7376	395.702	19.5852
	395.794	5.95397	395.794	10.7532	395.794	29.2726	395.794	21.8253
	395.886	5.25753	395.886	10.2736	395.886	31.6916	395.886	22.3417
	395.978	9.09914	395.978	7.08555	395.978	34.9397	395.978	23.0683
	396.07	8.54287	396.07	10.3452	396.07	27.0582	396.07	19.7142
	396.162	6.27198	396.162	13.4329	396.162	23.7487	396.162	20.4897
	396.254	5.70419	396.254	9.70967	396.254	26.6014	396.254	19.9028
	396.346	6.40647	396.346	9.40204	396.346	28.4545	396.346	21.4509
	396.438	3.88157	396.438	8.57588	396.438	31.5563	396.438	21.621
	396.53	6.8716	396.53	6.58198	396.53	28.5594	396.53	20.6233
	396.622	7.98889	396.622	9.43319	396.622	30.2038	396.622	18.2413
	396.714	6.98841	396.714	14.4022	396.714	32.4288	396.714	22.1228
	396.806	0.53547	396.806	13.2371	396.806	34.1039	396.806	25.6749
	396.898	-0.98379	396.898	13.9876	396.898	32.7109	396.898	26.3088
	396.99	0.32886	396.99	9.58673	396.99	28.3837	396.99	24.9639
	397.082	1.98343	397.082	7.61551	397.082	32.0626	397.082	24.9684
	397.174	0.66529	397.174	7.285	397.174	30.1138	397.174	21.3377
	397.266	-0.35944	397.266	6.28579	397.266	29.0452	397.266	23.2271
	397.358	3.53326	397.358	7.23583	397.358	24.536	397.358	16.8471
	397.45	3.0512	397.45	9.86517	397.45	26.244	397.45	20.0242
	397.542	0.34491	397.542	9.00988	397.542	26.1752	397.542	24.2878
	397.634	2.1528	397.634	9.82435	397.634	27.8999	397.634	22.3833
	397.726	2.35413	397.726	10.2896	397.726	26.5857	397.726	20.0243
	397.818	2.85299	397.818	10.5374	397.818	23.4812	397.818	19.9024
	397.91	1.12698	397.91	13.3824	397.91	28.2917	397.91	23.3672
	398.002	2.65912	398.002	11.8399	398.002	28.6613	398.002	21.5951
	398.094	6.4115	398.094	9.29261	398.094	35.2323	398.094	27.1696
	398.186	2.15962	398.186	7.08808	398.186	34.6982	398.186	26.2412
	398.278	-3.21526	398.278	7.68345	398.278	30.1253	398.278	25.2509
	398.37	-2.06049	398.37	11.2551	398.37	31.4979	398.37	23.7083
	398.462	1.32573	398.462	11.7087	398.462	32.1337	398.462	27.7126
	398.554	1.97788	398.554	6.80596	398.554	31.1377	398.554	27.6014
	398.646	-4.21142	398.646	9.06192	398.646	33.0243	398.646	23.0989
	398.738	-3.88225	398.738	11.7263	398.738	33.0034	398.738	18.8216
	398.83	1.80663	398.83	10.2981	398.83	31.1499	398.83	20.7748
	398.922	5.21927	398.922	12.1035	398.922	29.5929	398.922	23.1211
	399.014	4.86316	399.014	8.29693	399.014	31.4929	399.014	21.6841
	399.106	2.97418	399.106	7.15474	399.106	34.8139	399.106	22.889
	399.198	2.51907	399.198	12.0277	399.198	32.9846	399.198	29.1423
	399.29	-0.18795	399.29	12.2209	399.29	32.3311	399.29	27.8285
	399.382	2.32339	399.382	10.8372	399.382	32.639	399.382	23.228
	399.474	4.38183	399.474	10.8327	399.474	29.5882	399.474	24.2849
	399.566	1.97111	399.566	7.67921	399.566	30.8559	399.566	25.7468
	399.658	2.00984	399.658	8.98123	399.658	35.2649	399.658	27.2584
	399.75	2.48436	399.75	15.9065	399.75	35.161	399.75	28.216
	399.842	2.988	399.842	13.7204	399.842	30.6471	399.842	29.7413
	399.934	3.47279	399.934	6.28874	399.934	33.2495	399.934	27.6801
	400.026	2.96787	400.026	8.79707	400.026	33.7099	400.026	24.207
	400.118	-0.99797	400.118	12.8128	400.118	28.7002	400.118	27.1691
	400.21	-0.14323	400.21	8.8624	400.21	34.0785	400.21	29.223
	400.302	2.03018	400.302	10.6311	400.302	33.4073	400.302	27.7142
	400.394	1.35956	400.394	16.2665	400.394	28.6125	400.394	24.3215
	400.486	5.33325	400.486	17.2569	400.486	32.5909	400.486	22.1396
	400.578	5.08907	400.578	14.9667	400.578	32.82	400.578	26.0009
	400.67	2.89019	400.67	13.1651	400.67	33.0118	400.67	25.9404
	400.762	4.33813	400.762	13.3935	400.762	33.3988	400.762	24.0179
	400.854	4.50779	400.854	11.7651	400.854	33.4126	400.854	27.9944
	400.946	4.75443	400.946	9.07002	400.946	34.4479	400.946	29.7287
	401.038	6.84683	401.038	8.41676	401.038	30.3586	401.038	29.6176
	401.13	4.76673	401.13	11.3131	401.13	30.0032	401.13	27.5403
	401.222	1.39181	401.222	9.88003	401.222	32.9872	401.222	25.0351
	401.314	2.2428	401.314	7.88575	401.314	35.1139	401.314	26.1651
	401.406	3.38024	401.406	9.27739	401.406	40.3399	401.406	25.7389
	401.498	1.70143	401.498	12.3153	401.498	40.4095	401.498	23.4861
	401.59	1.02179	401.59	11.3157	401.59	34.5751	401.59	23.2226
	401.682	4.99612	401.682	7.45803	401.682	36.2312	401.682	26.1532
	401.774	6.55043	401.774	6.35002	401.774	29.8565	401.774	26.1502
	401.866	5.74967	401.866	10.122	401.866	30.0608	401.866	27.7406
	401.958	3.98519	401.958	8.10437	401.958	37.071	401.958	29.3574
	402.05	1.50499	402.05	10.2601	402.05	37.6765	402.05	30.0833
	402.142	2.18363	402.142	10.0179	402.142	40.3595	402.142	30.0707
	402.235	-0.0503	402.235	6.4544	402.235	40.5111	402.235	26.6491
	402.327	1.56337	402.327	10.6809	402.327	34.7936	402.327	24.6502
	402.419	5.3166	402.419	15.6884	402.419	36.672	402.419	21.5515
	402.511	5.31082	402.511	13.1391	402.511	37.0344	402.511	30.944
	402.603	4.58764	402.603	8.32074	402.603	39.8219	402.603	30.1776
	402.695	2.23744	402.695	8.02886	402.695	39.0675	402.695	25.9517
	402.787	0.99139	402.787	9.71731	402.787	32.0633	402.787	29.0235
	402.879	1.94369	402.879	11.6659	402.879	33.6344	402.879	26.4902
	402.971	0.60386	402.971	10.3053	402.971	33.6994	402.971	29.7893
	403.063	-1.05793	403.063	8.65903	403.063	37.9982	403.063	29.104
	403.155	-1.72968	403.155	9.33568	403.155	36.6879	403.155	24.1178
	403.247	1.83323	403.247	9.2433	403.247	36.8794	403.247	24.3733
	403.339	7.02258	403.339	13.0461	403.339	43.1051	403.339	29.4188
	403.431	4.14048	403.431	9.0097	403.431	38.9179	403.431	29.4672
	403.523	6.69799	403.523	7.32453	403.523	39.7995	403.523	27.7835
	403.615	2.32681	403.615	6.62986	403.615	37.4866	403.615	26.4806
	403.707	1.13559	403.707	7.22533	403.707	41.0562	403.707	27.1873
	403.799	2.04883	403.799	7.43985	403.799	39.9504	403.799	30.6081
	403.891	0.67542	403.891	5.77744	403.891	40.9443	403.891	28.823
	403.983	2.79128	403.983	8.04104	403.983	39.0843	403.983	31.366
	404.075	1.17709	404.075	7.16864	404.075	32.9324	404.075	26.7947
	404.167	4.27625	404.167	11.0848	404.167	33.9264	404.167	27.727
	404.259	0.55612	404.259	14.6168	404.259	34.6495	404.259	31.5273
	404.351	4.46128	404.351	8.45691	404.351	34.6483	404.351	31.6633
	404.443	3.8822	404.443	12.0207	404.443	33.0787	404.443	34.2334
	404.535	1.46625	404.535	6.55863	404.535	30.1853	404.535	30.0866
	404.627	4.42233	404.627	6.85383	404.627	35.4004	404.627	31.7984
	404.719	1.67814	404.719	15.0943	404.719	37.6438	404.719	28.0544
	404.811	1.1353	404.811	11.0558	404.811	37.4004	404.811	30.2319
	404.903	3.44775	404.903	12.0916	404.903	36.8791	404.903	35.6231
	404.995	2.08525	404.995	9.39897	404.995	39.0364	404.995	30.5801
	405.087	5.60486	405.087	6.46979	405.087	42.4993	405.087	28.8144
	405.179	6.24988	405.179	11.5629	405.179	39.0848	405.179	29.6025
	405.271	3.13727	405.271	17.8936	405.271	38.8899	405.271	35.2549
	405.363	2.49024	405.363	14.6892	405.363	34.3459	405.363	36.0335
	405.455	1.37991	405.455	10.7036	405.455	40.6348	405.455	34.5673
	405.547	5.71166	405.547	8.35172	405.547	40.8378	405.547	30.2523
	405.639	4.71258	405.639	11.9297	405.639	40.6352	405.639	34.0271
	405.731	6.32899	405.731	12.3572	405.731	36.6314	405.731	31.5802
	405.823	2.34178	405.823	6.19032	405.823	37.2009	405.823	36.497
	405.915	-0.53212	405.915	3.85708	405.915	39.0725	405.915	30.3866
	406.007	1.09099	406.007	17.2467	406.007	37.894	406.007	32.1934
	406.099	1.43707	406.099	11.3322	406.099	43.9788	406.099	32.8336
	406.191	2.73685	406.191	10.675	406.191	44.5981	406.191	31.1501
	406.283	0.74035	406.283	10.6659	406.283	39.2914	406.283	28.0034
	406.375	-0.12216	406.375	7.46663	406.375	37.9475	406.375	33.0006
	406.467	3.43266	406.467	11.8607	406.467	40.8812	406.467	34.099
	406.559	-0.55455	406.559	8.94376	406.559	46.2469	406.559	38.0094
	406.651	-3.06112	406.651	11.3331	406.651	38.6202	406.651	27.2877
	406.743	1.61446	406.743	9.75952	406.743	37.9019	406.743	28.8452
	406.835	-0.40597	406.835	6.72108	406.835	35.5607	406.835	27.5693
	406.927	3.43553	406.927	13.6628	406.927	46.9461	406.927	25.6532
	407.019	5.6389	407.019	8.85155	407.019	42.7451	407.019	30.3681
	407.111	3.02157	407.111	11.4586	407.111	42.9901	407.111	33.2264
	407.203	2.89526	407.203	11.5746	407.203	39.5776	407.203	35.3352
	407.295	2.47353	407.295	12.3337	407.295	47.1917	407.295	37.1595
	407.387	5.67051	407.387	11.7788	407.387	50.9437	407.387	31.7463
	407.479	2.99843	407.479	14.4406	407.479	45.8232	407.479	37.6449
	407.571	2.8907	407.571	14.3341	407.571	46.3855	407.571	34.35
	407.663	2.27887	407.663	12.8475	407.663	36.4838	407.663	29.056
	407.755	4.60912	407.755	8.26394	407.755	45.0716	407.755	30.2346
	407.847	1.15198	407.847	15.8041	407.847	48.3687	407.847	33.2177
	407.939	3.13697	407.939	9.66921	407.939	35.6044	407.939	36.2846
	408.031	4.88434	408.031	12.4929	408.031	36.3971	408.031	39.3116
	408.123	3.95794	408.123	13.2595	408.123	44.7052	408.123	32.0932
	408.215	3.67168	408.215	11.8252	408.215	34.0217	408.215	34.0108
	408.307	0.14372	408.307	17.0053	408.307	39.7972	408.307	34.543
	408.399	2.87945	408.399	11.1509	408.399	42.6599	408.399	29.2404
	408.491	1.9348	408.491	7.78656	408.491	43.8237	408.491	34.0448
	408.583	1.77248	408.583	14.1256	408.583	47.3356	408.583	35.9287
	408.675	-0.45862	408.675	9.52462	408.675	42.9282	408.675	35.4978
	408.767	11.3988	408.767	12.4639	408.767	49.6375	408.767	27.4846
	408.859	-0.12693	408.859	14.2958	408.859	50.4774	408.859	39.6882
	408.951	-1.09412	408.951	12.5397	408.951	47.592	408.951	33.951
	409.043	-0.9814	409.043	17.2454	409.043	47.739	409.043	34.973
	409.135	2.69183	409.135	13.2076	409.135	52.5391	409.135	36.8096
	409.227	-4.94358	409.227	7.45986	409.227	50.4207	409.227	32.9288
	409.319	2.81734	409.319	12.5303	409.319	42.6692	409.319	34.0192
	409.411	-1.07492	409.411	23.2015	409.411	47.5623	409.411	40.8898
	409.503	2.86345	409.503	11.2874	409.503	45.6238	409.503	39.814
	409.595	1.86845	409.595	4.36453	409.595	50.5626	409.595	28.902
	409.687	2.85835	409.687	13.3212	409.687	43.5917	409.687	30.8904
	409.779	2.85381	409.779	12.3334	409.779	40.5985	409.779	35.862
	409.871	7.79701	409.871	10.3438	409.871	49.4889	409.871	32.9175
	409.963	2.91486	409.963	12.2898	409.963	37.7539	409.963	32.8839
	410.055	4.79878	410.055	16.239	410.055	39.5408	410.055	35.8244
	410.147	2.87698	410.147	14.3562	410.147	37.6236	410.147	32.9473
	410.239	6.71501	410.239	7.49765	410.239	45.3565	410.239	24.1221
	410.331	9.72278	410.331	13.1082	410.331	44.6072	410.331	31.615
	410.423	4.99548	410.423	11.3692	410.423	44.574	410.423	31.8689
	410.515	3.84828	410.515	15.1288	410.515	41.6951	410.515	35.7029
	410.607	4.75668	410.607	14.3324	410.607	43.4816	410.607	38.7277
	410.699	3.84534	410.699	16.184	410.699	50.2249	410.699	34.1068
	410.791	0.00496	410.791	12.4931	410.791	54.3547	410.791	37.6422
	410.883	0.72638	410.883	13.2158	410.883	40.4385	410.883	45.3898
	410.975	0.77861	410.975	7.64326	410.975	47.0686	410.975	33.6612
	411.067	0.77282	411.067	9.1315	411.067	45.6994	411.067	32.8479
	411.159	0.76704	411.159	12.0474	411.159	51.1392	411.159	41.2063
	411.251	1.68598	411.251	17.8041	411.251	43.2413	411.251	50.1645
	411.343	5.43711	411.343	11.8084	411.343	45.3239	411.343	46.2369
	411.435	3.9175	411.435	11.2468	411.435	47.3937	411.435	42.1716
	411.527	1.91974	411.527	10.3302	411.527	42.088	411.527	31.8001
	411.619	1.73812	411.619	14.7767	411.619	46.0983	411.619	42.6313
	411.711	1.73233	411.711	13.4263	411.711	51.979	411.711	40.2131
	411.803	-2.76925	411.803	13.2287	411.803	48.9604	411.803	36.2274
	411.895	0.30014	411.895	14.1191	411.895	45.8714	411.895	27.7674
	411.987	1.6058	411.987	12.4381	411.987	41.9915	411.987	37.5079
	412.079	5.25536	412.079	13.1017	412.079	44.2133	412.079	37.0419
	412.171	3.05673	412.171	14.0929	412.171	48.0814	412.171	37.6943
	412.263	0.94122	412.263	9.81519	412.263	47.6732	412.263	37.809
	412.355	1.56576	412.355	13.5713	412.355	51.9199	412.355	36.0582
	412.447	1.68605	412.447	10.7187	412.447	49.9403	412.447	37.5423
	412.539	-1.78205	412.539	12.7894	412.539	52.1448	412.539	42.128
	412.631	2.84233	412.631	14.9108	412.631	46.5177	412.631	33.3227
	412.723	1.09772	412.723	11.7557	412.723	54.1157	412.723	35.2221
	412.815	2.36883	412.815	12.0321	412.815	50.4269	412.815	36.6441
	412.907	4.35451	412.907	13.872	412.907	52.0896	412.907	43.5776
	412.999	4.65134	412.999	18.3934	412.999	51.6977	412.999	41.4065
	413.091	3.80517	413.091	15.8041	413.091	54.9028	413.091	38.261
	413.183	-0.54198	413.183	21.8519	413.183	46.3403	413.183	40.2882
	413.276	1.13108	413.276	22.3243	413.276	44.539	413.276	42.4409
	413.367	4.11251	413.367	20.4959	413.367	54.4751	413.367	41.1169
	413.459	3.79836	413.459	11.907	413.459	44.1759	413.459	38.298
	413.552	4.43643	413.552	10.9629	413.552	52.193	413.552	32.8484
	413.644	1.34783	413.644	12.7701	413.644	53.7188	413.644	39.9217
	413.736	8.72274	413.736	10.6988	413.736	57.5922	413.736	43.3847
	413.828	4.13703	413.828	11.7451	413.828	56.9167	413.828	38.1037
	413.92	1.78997	413.92	13.7321	413.92	54.1205	413.92	36.7552
	414.012	1.58771	414.012	14.1206	414.012	51.931	414.012	36.7522
	414.104	5.55937	414.104	12.5251	414.104	55.5063	414.104	42.3176
	414.196	8.95065	414.196	13.6945	414.196	54.1532	414.196	45.3292
	414.288	5.63408	414.288	14.8943	414.288	53.5266	414.288	40.2324
	414.38	2.99817	414.38	16.6689	414.38	45.6935	414.38	38.7402
	414.472	1.00036	414.472	15.5396	414.472	52.0957	414.472	43.4125
	414.564	-0.99745	414.564	15.0935	414.564	50.6471	414.564	40.0829
	414.656	1.63217	414.656	18.9452	414.656	50.2933	414.656	36.4175
	414.748	5.61043	414.748	18.55	414.748	55.8917	414.748	38.03
	414.84	4.24585	414.84	13.5004	414.84	56.7566	414.84	38.7253
	414.932	6.56697	414.932	15.1126	414.932	53.4816	414.932	37.2037
	415.024	2.99233	415.024	14.5604	415.024	47.2306	415.024	42.0063
	415.116	3.0209	415.116	14.0665	415.116	46.2678	415.116	40.7111
	415.208	8.74372	415.208	18.5459	415.208	50.2519	415.208	38.2187
	415.3	3.81675	415.3	11.8808	415.3	60.4342	415.3	39.197
	415.392	3.71896	415.392	11.271	415.392	56.1197	415.392	38.968
	415.484	3.7598	415.484	13.5192	415.484	55.718	415.484	43.8518
	415.576	3.48937	415.576	9.65428	415.576	50.6579	415.576	39.8484
	415.668	4.93901	415.668	18.2274	415.668	48.5097	415.668	42.0646
	415.76	7.64897	415.76	17.6926	415.76	54.2984	415.76	44.4191
	415.852	4.15358	415.852	16.7502	415.852	52.9088	415.852	41.0937
	415.944	3.18198	415.944	12.7314	415.944	47.2118	415.944	48.2784
	416.036	3.46044	416.036	8.88541	416.036	56.8972	416.036	44.5664
	416.128	4.16277	416.128	14.3899	416.128	58.6716	416.128	39.559
	416.22	3.04063	416.22	12.0835	416.22	56.0947	416.22	37.2721
	416.312	3.14345	416.312	14.2101	416.312	59.0037	416.312	40.8796
	416.404	4.13378	416.404	16.0034	416.404	50.0535	416.404	43.3709
	416.496	4.43152	416.496	11.1514	416.496	48.2695	416.496	43.6714
	416.588	4.42573	416.588	12.438	416.588	50.1872	416.588	37.4698
	416.68	2.36541	416.68	16.0444	416.68	59.4003	416.68	38.7745
	416.772	1.41416	416.772	14.261	416.772	59.4097	416.772	43.3868
	416.864	4.11719	416.864	12.9808	416.864	56.1407	416.864	42.6278
	416.956	4.72915	416.956	14.3232	416.956	53.4736	416.956	40.3096
	417.048	3.05769	417.048	12.2936	417.048	55.171	417.048	36.9752
	417.14	5.0542	417.14	16.2937	417.14	52.4969	417.14	36.3162
	417.232	8.37165	417.232	18.3007	417.232	52.477	417.232	39.9582
	417.324	7.40467	417.324	16.6418	417.324	57.439	417.324	40.9862
	417.416	1.79224	417.416	16.6083	417.416	54.2524	417.416	41.296
	417.508	3.27159	417.508	16.2987	417.508	59.9452	417.508	38.3854
	417.6	6.65579	417.6	18.5322	417.6	58.6645	417.6	41.8103
	417.692	3.4972	417.692	17.3675	417.692	56.1281	417.692	43.3461
	417.784	0.711	417.784	12.7381	417.784	57.7628	417.784	44.5481
	417.876	1.61607	417.876	13.4739	417.876	57.847	417.876	43.0839
	417.968	2.97084	417.968	13.0311	417.968	56.2178	417.968	41.6235
	418.06	6.4743	418.06	12.5505	418.06	55.4804	418.06	46.0181
	418.152	7.07826	418.152	14.7914	418.152	54.8547	418.152	47.3684
	418.244	1.97524	418.244	15.2923	418.244	54.4781	418.244	45.3727
	418.336	0.55032	418.336	19.2295	418.336	54.477	418.336	41.5253
	418.428	1.92343	418.428	19.4507	418.428	60.6098	418.428	41.4487
	418.52	1.08504	418.52	16.0709	418.52	59.5979	418.52	46.8728
	418.612	-1.51938	418.612	15.5012	418.612	57.0796	418.612	48.3907
	418.704	2.71329	418.704	17.0953	418.704	60.484	418.704	42.179
	418.796	4.491	418.796	19.6821	418.796	63.6687	418.796	37.998
	418.888	5.06603	418.888	16.1219	418.888	59.7105	418.888	42.9484
	418.98	5.68401	418.98	11.1032	418.98	60.017	418.98	44.2253
	419.072	4.68169	419.072	11.0484	419.072	58.353	419.072	45.5269
	419.164	3.09509	419.164	13.0368	419.164	53.1296	419.164	43.4943
	419.256	2.83865	419.256	16.767	419.256	49.7237	419.256	45.8077
	419.348	4.40622	419.348	14.82	419.348	53.6578	419.348	44.3855
	419.44	6.39312	419.44	13.0014	419.44	54.0234	419.44	45.1625
	419.532	6.67092	419.532	14.9895	419.532	55.4503	419.532	45.7242
	419.624	5.10237	419.624	13.5807	419.624	56.7626	419.624	43.5697
	419.716	3.10362	419.716	14.092	419.716	56.0228	419.716	39.065
	419.808	3.34138	419.808	19.191	419.808	51.4275	419.808	41.1543
	419.9	5.88368	419.9	19.6105	419.9	48.5687	419.9	47.2269
	419.992	5.00399	419.992	17.8276	419.992	54.4241	419.992	49.1096
	420.084	1.56066	420.084	19.4683	420.084	60.6493	420.084	48.4579
	420.176	6.19443	420.176	19.7287	420.176	58.6399	420.176	44.827
	420.268	7.40433	420.268	15.5655	420.268	59.2434	420.268	49.0459
	420.36	1.49969	420.36	11.1963	420.36	59.2256	420.36	47.0169
	420.452	6.12855	420.452	8.73648	420.452	58.054	420.452	43.2142
	420.544	5.80754	420.544	13.1084	420.544	57.8576	420.544	41.8242
	420.636	3.33502	420.636	19.9053	420.636	51.1758	420.636	36.9548
	420.728	3.0226	420.728	13.9345	420.728	57.4476	420.728	36.5814
	420.82	3.28153	420.82	13.5511	420.82	65.3653	420.82	40.1324
	420.912	4.60288	420.912	16.1636	420.912	58.2756	420.912	43.0448
	421.004	6.229	421.004	11.751	421.004	53.9578	421.004	41.9843
	421.096	5.57227	421.096	12.3035	421.096	58.0132	421.096	50.7218
	421.188	3.65651	421.188	14.7823	421.188	62.9621	421.188	49.8787
	421.28	3.62117	421.28	17.7772	421.28	60.9187	421.28	41.0253
	421.372	3.12429	421.372	16.2622	421.372	56.4405	421.372	41.0138
	421.464	2.63007	421.464	15.2373	421.464	55.4387	421.464	47.4515
	421.556	3.08481	421.556	16.2724	421.556	56.9162	421.556	46.1424
	421.648	3.63946	421.648	14.7465	421.648	56.9683	421.648	36.0145
	421.74	3.07386	421.74	18.1443	421.74	57.3795	421.74	44.2496
	421.832	3.61328	421.832	17.393	421.832	56.5379	421.832	47.2226
	421.924	2.61083	421.924	15.6093	421.924	56.7888	421.924	42.8918
	422.016	3.51259	422.016	16.3482	422.016	58.0517	422.016	44.5397
	422.108	5.55137	422.108	15.1421	422.108	60.1581	422.108	43.9616
	422.2	6.07286	422.2	15.7806	422.2	61.2051	422.2	46.8329
	422.292	3.73672	422.292	17.0453	422.292	54.5643	422.292	44.8222
	422.384	2.44951	422.384	16.934	422.384	55.2039	422.384	45.9583
	422.476	4.0555	422.476	15.5436	422.476	58.8857	422.476	49.3422
	422.568	2.68146	422.568	18.6136	422.568	60.7934	422.568	46.2983
	422.66	5.11874	422.66	18.3386	422.66	61.5185	422.66	51.1875
	422.752	8.68986	422.752	21.1867	422.752	61.3218	422.752	55.3668
	422.844	6.58626	422.844	19.9964	422.844	58.853	422.844	51.5578
	422.936	4.69826	422.936	14.34	422.936	59.7339	422.936	45.4619
	423.028	1.26302	423.028	14.1633	423.028	63.7829	423.028	42.8223
	423.12	2.94134	423.12	12.2919	423.12	61.2909	423.12	42.946
	423.212	6.70987	423.212	18.2686	423.212	61.551	423.212	47.8861
	423.304	4.57365	423.304	20.376	423.304	56.9778	423.304	46.301
	423.396	2.71827	423.396	19.5138	423.396	57.959	423.396	46.4322
	423.488	1.41514	423.488	18.54	423.488	57.795	423.488	45.3647
	423.58	3.66662	423.58	15.6518	423.58	53.7148	423.58	43.9027
	423.672	4.72988	423.672	17.7313	423.672	62.8285	423.672	48.5204
	423.764	2.14728	423.764	21.0564	423.764	59.688	423.764	45.6758
	423.856	1.37921	423.856	22.0488	423.856	60.1561	423.856	44.5587
	423.948	3.99937	423.948	20.1901	423.948	62.7063	423.948	42.0582
	424.041	7.36131	424.041	19.8625	424.041	59.257	424.041	46.0427
	424.133	5.54563	424.133	19.0114	424.133	63.1984	424.133	50.4278
	424.224	2.34342	424.224	11.8138	424.224	58.4049	424.224	51.0331
	424.317	1.75591	424.317	17.1674	424.317	58.7984	424.317	47.0224
	424.409	2.67453	424.409	20.2623	424.409	58.2281	424.409	54.2441
	424.501	4.59843	424.501	16.9951	424.501	58.7313	424.501	61.3631
	424.593	2.84896	424.593	17.6023	424.593	60.4739	424.593	52.6375
	424.685	3.6236	424.685	16.8334	424.685	57.3993	424.685	50.6407
	424.777	1.42678	424.777	18.2461	424.777	59.293	424.777	45.9913
	424.869	3.52912	424.869	18.077	424.869	61.645	424.869	46.4147
	424.961	2.89931	424.961	9.46566	424.961	58.1588	424.961	51.9219
	425.053	3.26317	425.053	12.3851	425.053	61.7877	425.053	46.2413
	425.145	3.88774	425.145	18.0087	425.145	71.0938	425.145	48.2902
	425.237	4.9729	425.237	18.2981	425.237	61.0287	425.237	47.4781
	425.329	5.43357	425.329	22.2384	425.329	58.0798	425.329	51.1874
	425.421	3.94334	425.421	14.204	425.421	66.3902	425.421	50.8046
	425.513	4.09192	425.513	17.1025	425.513	66.7437	425.513	46.8599
	425.605	1.21014	425.605	21.7961	425.605	62.8208	425.605	51.3752
	425.697	2.898	425.697	18.1998	425.697	59.2634	425.697	51.7205
	425.789	5.5379	425.789	18.5796	425.789	69.4217	425.789	50.6425
	425.881	6.15681	425.881	17.8005	425.881	68.3037	425.881	47.3662
	425.973	5.85366	425.973	14.2313	425.973	62.0442	425.973	50.7565
	426.065	7.82989	426.065	17.5301	426.065	62.055	426.065	54.3332
	426.157	6.1569	426.157	18.8594	426.157	63.0478	426.157	46.0231
	426.249	1.82633	426.249	20.8598	426.249	61.7188	426.249	42.6769
	426.341	2.10618	426.341	16.5676	426.341	60.0513	426.341	46.0065
	426.433	5.50809	426.433	12.7848	426.433	61.0012	426.433	50.5949
	426.525	4.08763	426.525	17.8293	426.525	63.7334	426.525	54.4502
	426.617	5.83918	426.617	18.5031	426.617	62.3756	426.617	48.0236
	426.709	3.15785	426.709	19.1301	426.709	59.8483	426.709	49.5497
	426.801	5.22662	426.801	18.9291	426.801	56.8773	426.801	56.8403
	426.893	9.98781	426.893	17.3496	426.893	63.3022	426.893	59.2332
	426.985	3.77204	426.985	20.8709	426.985	65.3711	426.985	49.8734
	427.077	3.76626	427.077	19.1762	427.077	67.5003	427.077	45.849
	427.169	3.45914	427.169	16.3667	427.169	66.9448	427.169	51.735
	427.261	3.35156	427.261	12.3668	427.261	57.6505	427.261	54.3369
	427.353	5.34024	427.353	16.5367	427.353	64.1839	427.353	49.0923
	427.445	4.98651	427.445	21.4625	427.445	58.4378	427.445	50.3876
	427.537	3.05735	427.537	20.878	427.537	54.8443	427.537	43.0223
	427.629	7.00896	427.629	18.8793	427.629	63.3632	427.629	42.5964
	427.721	2.44143	427.721	17.7334	427.721	64.2151	427.721	42.7377
	427.813	3.12713	427.813	17.8816	427.813	62.4209	427.813	48.0577
	427.905	5.59915	427.905	16.1612	427.905	56.5412	427.905	62.5127
	427.997	2.43241	427.997	15.7115	427.997	65.1507	427.997	54.7454
	428.089	1.15644	428.089	16.9772	428.089	60.4499	428.089	51.3827
	428.181	1.5898	428.181	20.5899	428.181	64.4381	428.181	45.7505
	428.273	11.509	428.273	17.9708	428.273	67.3553	428.273	48.3034
	428.365	4.58602	428.365	17.9708	428.365	67.6189	428.365	58.4911
	428.457	4.58602	428.457	17.9708	428.457	68.6151	428.457	54.7099
	428.549	4.58602	428.549	17.9708	428.549	69.0925	428.549	54.1707
	428.641	5.66791	428.641	18.4309	428.641	66.5536	428.641	62.7089
	428.733	5.66213	428.733	21.9076	428.733	60.8415	428.733	53.2408
	428.825	5.40502	428.825	21.6356	428.825	60.1025	428.825	45.7625
	428.917	3.40851	428.917	18.6261	428.917	62.5958	428.917	44.7452
	429.009	1.36496	429.009	24.8944	429.009	63.8378	429.009	52.5613
	429.101	5.66671	429.101	22.166	429.101	65.3452	429.101	44.5045
	429.193	4.07562	429.193	18.6173	429.193	65.5844	429.193	47.4221
	429.285	7.91422	429.285	19.6101	429.285	66.5806	429.285	52.5913
	429.377	4.21125	429.377	19.6627	429.377	64.7561	429.377	45.8421
	429.469	1.01068	429.469	18.7582	429.469	56.8056	429.469	43.3417
	429.561	5.61007	429.561	22.6687	429.561	60.18	429.561	50.4766
	429.653	5.83167	429.653	19.2174	429.653	63.155	429.653	48.5148
	429.745	5.4749	429.745	16.6982	429.745	52.3373	429.745	39.9147
	429.837	2.25886	429.837	18.9028	429.837	53.2243	429.837	43.1257
	429.929	5.68383	429.929	10.7796	429.929	58.0901	429.929	46.6733
	430.021	8.28044	430.021	14.2874	430.021	63.0332	430.021	48.4483
	430.113	3.78973	430.113	19.6168	430.113	58.9759	430.113	49.2285
	430.205	3.72275	430.205	14.5976	430.205	62.1784	430.205	48.5904
	430.297	1.81842	430.297	19.741	430.297	65.7487	430.297	46.4317
	430.389	11.7255	430.389	23.7987	430.389	67.7428	430.389	49.9066
	430.481	6.43338	430.481	20.3453	430.481	70.961	430.481	59.4002
	430.573	6.43338	430.573	20.3453	430.573	75.7136	430.573	55.2051
	430.665	6.43338	430.665	24.295	430.665	68.7289	430.665	51.2106
	430.757	16.3385	430.757	20.3453	430.757	67.5034	430.757	51.0112
	430.849	14.171	430.849	22.4898	430.849	70.9656	430.849	48.0704
	430.941	7.18343	430.941	21.9514	430.941	63.4085	430.941	40.7329
	431.033	2.08472	431.033	16.854	431.033	56.2668	431.033	46.6314
	431.125	4.13838	431.125	19.2823	431.125	62.7471	431.125	44.7556
	431.217	3.05812	431.217	19.2777	431.217	71.6627	431.217	48.297
	431.309	6.77221	431.309	20.3636	431.309	63.2278	431.309	53.0079
	431.401	11.2391	431.401	20.3453	431.401	60.4689	431.401	52.904
	431.493	4.95844	431.493	25.4971	431.493	67.3117	431.493	54.0631
	431.585	4.05217	431.585	17.6085	431.585	53.4891	431.585	45.5757
	431.677	10.2728	431.677	19.7713	431.677	55.3458	431.677	52.6938
	431.769	4.64087	431.769	21.5721	431.769	60.1428	431.769	55.1747
	431.861	6.96868	431.861	18.0792	431.861	59.6454	431.861	55.6728
	431.953	12.8128	431.953	17.2417	431.953	62.7924	431.953	57.8393
	432.045	4.12918	432.045	16.9125	432.045	68.8479	432.045	54.5422
	432.137	3.56816	432.137	15.3927	432.137	62.588	432.137	45.0427
	432.229	10.073	432.229	16.8589	432.229	68.8338	432.229	41.3671
	432.321	12.5045	432.321	19.1363	432.321	66.461	432.321	54.0887
	432.413	6.81876	432.413	14.1371	432.413	66.2336	432.413	58.5418
	432.505	3.2743	432.505	18.612	432.505	61.358	432.505	53.0416
	432.597	3.30905	432.597	15.0618	432.597	67.599	432.597	41.2961
	432.689	8.70533	432.689	15.3734	432.689	67.6955	432.689	42.7287
	432.781	9.68941	432.781	21.3393	432.781	58.3001	432.781	47.7218
	432.873	4.4124	432.873	16.0553	432.873	59.2884	432.873	55.8667
	432.965	-0.62895	432.965	15.7493	432.965	65.2978	432.965	47.9965
	433.057	4.97939	433.057	18.9137	433.057	64.338	433.057	47.5436
	433.149	2.65368	433.149	16.9139	433.149	59.6417	433.149	48.9183
	433.241	4.37867	433.241	15.5755	433.241	67.5005	433.241	43.3762
	433.333	4.37289	433.333	18.6951	433.333	62.4236	433.333	55.9093
	433.425	3.8554	433.425	21.2741	433.425	62.7805	433.425	44.191
	433.517	0.98946	433.517	15.5419	433.517	59.291	433.517	62.9821
	433.609	5.23195	433.609	18.6549	433.609	59.5371	433.609	48.8563
	433.701	4.22851	433.701	21.5498	433.701	61.895	433.701	54.1118
	433.793	4.41442	433.793	17.2705	433.793	66.0498	433.793	53.6331
	433.885	11.1692	433.885	18.147	433.885	63.7021	433.885	49.6383
	433.977	3.13453	433.977	18.4863	433.977	59.8584	433.977	46.2174
	434.069	8.20078	434.069	21.2506	434.069	64.3969	434.069	47.6628
	434.161	-0.01595	434.161	22.1335	434.161	64.841	434.161	50.881
	434.253	5.53151	434.253	22.0208	434.253	61.4985	434.253	41.8515
	434.345	6.7783	434.345	20.6997	434.345	63.0685	434.345	47.9847
	434.437	2.30347	434.437	17.0161	434.437	61.072	434.437	47.5034
	434.529	3.01082	434.529	16.9305	434.529	60.3993	434.529	51.3905
	434.621	9.19203	434.621	23.7115	434.621	69.5785	434.621	53.9821
	434.713	8.38394	434.713	19.9108	434.713	63.7655	434.713	52.8833
	434.805	8.70721	434.805	18.5796	434.805	67.7977	434.805	51.458
	434.897	3.36805	434.897	23.4715	434.897	63.6482	434.897	54.8859
	434.989	4.63477	434.989	26.6354	434.989	65.9005	434.989	52.7954
	435.081	8.08399	435.081	22.1779	435.081	54.4198	435.081	49.2615
	435.173	6.43216	435.173	22.8215	435.173	75.8333	435.173	42.2888
	435.265	8.08045	435.265	19.652	435.265	70.3294	435.265	54.6336
	435.358	5.99522	435.358	15.9096	435.358	60.8528	435.358	48.9729
	435.45	3.64713	435.45	24.5002	435.45	66.6157	435.45	38.1954
	435.542	8.23405	435.542	18.5426	435.542	59.0279	435.542	51.4492
	435.634	8.22826	435.634	23.5968	435.634	57.3493	435.634	55.1972
	435.726	8.22248	435.726	17.9815	435.726	69.2834	435.726	45.6495
	435.818	8.51039	435.818	17.4195	435.818	57.9971	435.818	52.6025
	435.91	11.7824	435.91	21.7622	435.91	66.4762	435.91	46.7544
	436.002	6.41335	436.002	17.6963	436.002	56.5382	436.002	43.1758
	436.094	9.13194	436.094	13.578	436.094	60.1921	436.094	44.9666
	436.186	8.12814	436.186	21.5576	436.186	59.2584	436.186	44.3581
	436.278	7.18777	436.278	28.2016	436.278	59.7669	436.278	49.2829
	436.37	7.5522	436.37	15.9636	436.37	66.2072	436.37	52.84
	436.462	12.9971	436.462	15.3791	436.462	51.1507	436.462	49.7832
	436.554	10.0544	436.554	20.9003	436.554	65.4279	436.554	46.2511
	436.646	8.44467	436.646	19.0678	436.646	67.6927	436.646	49.9601
	436.738	12.6187	436.738	19.4672	436.738	58.1436	436.738	48.4729
	436.83	3.15306	436.83	10.4214	436.83	57.0353	436.83	39.4287
	436.922	3.34859	436.922	17.8976	436.922	70.7964	436.922	46.7555
	437.014	7.4333	437.014	16.1883	437.014	62.54	437.014	42.5877
	437.106	12.7626	437.106	20.1759	437.106	68.2937	437.106	53.5813
	437.198	5.44466	437.198	23.8049	437.198	68.7963	437.198	45.4927
	437.29	11.9078	437.29	20.2399	437.29	59.8073	437.29	55.0864
	437.382	7.36601	437.382	25.9758	437.382	71.9961	437.382	35.5287
	437.474	12.7562	437.474	25.8921	437.474	66.1238	437.474	47.7912
	437.566	4.56166	437.566	23.9289	437.566	62.8624	437.566	42.9862
	437.658	15.6342	437.658	22.7468	437.658	53.5276	437.658	43.1268
	437.75	3.26637	437.75	17.0262	437.75	60.9654	437.75	46.9459
	437.842	8.08943	437.842	19.0834	437.842	53.3357	437.842	46.0097
	437.934	8.29977	437.934	22.9487	437.934	56.4531	437.934	47.2829
	438.026	14.8444	438.026	22.7983	438.026	62.944	438.026	56.5918
	438.118	7.26238	438.118	17.9669	438.118	53.2075	438.118	43.7507
	438.21	14.1938	438.21	19.0628	438.21	52.5142	438.21	36.4499
	438.302	14.1938	438.302	23.9545	438.302	62.9941	438.302	54.7239
	438.394	14.1938	438.394	25.2142	438.394	53.5858	438.394	45.0257
	438.486	14.1938	438.486	22.0546	438.486	70.991	438.486	48.3043
	438.578	14.1938	438.578	22.0546	438.578	66.2742	438.578	65.1976
	438.67	14.1938	438.67	22.0546	438.67	66.2742	438.67	77.6764
	438.762	14.1938	438.762	22.0546	438.762	66.2742	438.762	61.9164
	438.854	19.1082	438.854	21.6581	438.854	95.0425	438.854	59.7047
	438.946	19.1082	438.946	21.6581	438.946	82.1997	438.946	43.1027
	439.038	19.1082	439.038	21.6581	439.038	80.1912	439.038	55.8094
	439.13	18.5776	439.13	26.872	439.13	77.1498	439.13	44.0078
	439.222	18.0469	439.222	24.8266	439.222	69.0735	439.222	51.8806
	439.314	24.0029	439.314	16.8992	439.314	49.3166	439.314	44.9293
	439.406	25.0041	439.406	19.8897	439.406	65.1928	439.406	44.9394
	439.498	27.9371	439.498	22.8721	439.498	59.2151	439.498	47.918
	439.59	9.98881	439.59	22.8742	439.59	58.226	439.59	45.9243
	439.682	16.9713	439.682	27.8614	439.682	65.2131	439.682	48.9163
	439.774	34.9374	439.774	26.8603	439.774	63.2178	439.774	40.9279
	439.866	28.9824	439.866	24.8608	439.866	66.2032	439.866	47.8877
	439.958	34.928	439.958	24.8496	439.958	70.1933	439.958	42.932
	440.05	33.957	440.05	21.8643	440.05	59.2814	440.05	46.8798
	440.142	35.9293	440.142	32.7553	440.142	65.1634	440.142	49.8791
	440.234	35.939	440.234	23.9209	440.234	73.1334	440.234	40.9842
	440.326	35.9332	440.326	25.81	440.326	64.3046	440.326	51.7778
	440.418	31.976	440.418	29.7785	440.418	71.1217	440.418	43.9904
	440.51	34.8803	440.51	26.8639	440.51	67.2606	440.51	47.8352
	440.602	40.825	440.602	24.8483	440.602	60.3103	440.602	40.9935
	440.694	42.8771	440.694	24.8135	440.694	72.9887	440.694	47.7689
	440.786	41.9222	440.786	33.6484	440.786	67.3091	440.786	49.8457
	440.878	51.7034	440.878	25.9607	440.878	70.1423	440.878	46.937
	440.97	46.8128	440.97	28.7143	440.97	78.0328	440.97	48.8337
	441.062	46.8128	441.062	27.8784	441.062	69.4004	441.062	60.6058
	441.154	49.7079	441.154	27.8784	441.154	69.4004	441.154	78.4452
	441.246	49.7079	441.246	27.8784	441.246	69.4004	441.246	49.353
	441.338	49.7079	441.338	27.8784	441.338	69.4004	441.338	49.353
	441.43	49.7079	441.43	27.8784	441.43	69.4004	441.43	49.353
	441.522	49.7079	441.522	27.8784	441.522	69.4004	441.522	49.353
	441.614	49.7079	441.614	30.9917	441.614	69.4004	441.614	49.353
	441.706	49.7079	441.706	30.9917	441.706	69.4004	441.706	49.353
	441.798	49.7079	441.798	30.9917	441.798	69.4004	441.798	49.353
	441.89	49.7079	441.89	30.9917	441.89	69.4359	441.89	49.353
	441.982	49.7079	441.982	30.9917	441.982	69.4359	441.982	55.3986
	442.074	49.6736	442.074	31.363	442.074	70.1687	442.074	47.0965
	442.166	47.731	442.166	31.2362	442.166	71.0709	442.166	47.7985
	442.258	51.6163	442.258	31.6978	442.258	66.3794	442.258	38.2244
	442.35	55.6443	442.35	25.0154	442.35	69.0616	442.35	45.5072
	442.442	40.4685	442.442	26.6443	442.442	61.5159	442.442	43.9111
	442.534	60.8528	442.534	27.6806	442.534	59.2662	442.534	49.5678
	442.626	37.892	442.626	28.6747	442.626	60.1353	442.626	42.1747
	442.718	46.3312	442.718	28.7144	442.718	63.0429	442.718	43.7283
	442.81	54.4051	442.81	29.6634	442.81	66.0377	442.81	41.9086
	442.902	49.0564	442.902	31.6103	442.902	74.7483	442.902	42.7651
	442.994	48.7655	442.994	35.5054	442.994	59.9568	442.994	52.321
	443.086	42.109	443.086	34.7462	443.086	62.0241	443.086	46.1559
	443.178	35.1103	443.178	36.59	443.178	65.02	443.178	44.8545
	443.27	43.2779	443.27	31.8552	443.27	78.4402	443.27	51.4349
	443.362	46.5825	443.362	28.4287	443.362	66.8631	443.362	46.1173
	443.454	50.5194	443.454	31.4611	443.454	74.6807	443.454	36.3376
	443.546	49.2707	443.546	32.7587	443.546	67.2731	443.546	41.4598
	443.638	49.2707	443.638	32.7587	443.638	67.2731	443.638	54.0523
	443.73	37.6337	443.73	32.7587	443.73	81.5688	443.73	55.728
	443.822	37.6337	443.822	35.0689	443.822	71.5757	443.822	50.1348
	443.914	38.6677	443.914	35.5363	443.914	66.4622	443.914	39.4365
	444.006	39.7017	444.006	36.5905	444.006	70.8589	444.006	45.3516
	444.098	38.6677	444.098	28.2024	444.098	67.4084	444.098	53.2798
	444.19	38.5061	444.19	25.7678	444.19	63.4113	444.19	52.8335
	444.282	29.2585	444.282	26.574	444.282	66.9041	444.282	46.2141
	444.374	32.4195	444.374	31.3093	444.374	62.482	444.374	54.1816
	444.466	36.4097	444.466	32.5629	444.466	62.1569	444.466	43.5514
	444.558	35.734	444.558	16.7603	444.558	56.5568	444.558	39.9592
	444.65	30.0684	444.65	20.2805	444.65	61.7476	444.65	39.7557
	444.742	29.6556	444.742	22.4781	444.742	57.4963	444.742	44.41
	444.834	18.4843	444.834	28.1934	444.834	59.9438	444.834	47.5411
	444.926	28.7973	444.926	27.6767	444.926	64.7985	444.926	49.6056
	445.018	27.7808	445.018	19.2431	445.018	58.6491	445.018	43.2427
	445.11	17.4273	445.11	24.1636	445.11	68.3542	445.11	52.0182
	445.202	30.5274	445.202	21.8125	445.202	60.8074	445.202	51.8111
	445.294	28.8428	445.294	21.5882	445.294	59.2208	445.294	50.8088
	445.386	25.84	445.386	26.2087	445.386	64.6958	445.386	43.3317
	445.478	29.3065	445.478	25.6548	445.478	68.8418	445.478	41.8045
	445.57	24.9869	445.57	24.6513	445.57	61.7569	445.57	52.8056
	445.662	22.7525	445.662	17.1893	445.662	63.9101	445.662	45.4194
	445.754	21.6703	445.754	21.1737	445.754	58.6115	445.754	46.5631
	445.846	28.9534	445.846	23.4029	445.846	61.8236	445.846	47.6377
	445.938	20.3812	445.938	25.3964	445.938	53.8597	445.938	35.755
	446.03	18.6554	446.03	16.3601	446.03	54.9762	446.03	42.0645
	446.123	22.2429	446.123	21.9772	446.123	56.9737	446.123	36.2783
	446.215	29.9056	446.215	20.7074	446.215	61.7247	446.215	42.1297
	446.307	18.171	446.307	24.2059	446.307	62.1344	446.307	41.785
	446.399	23.8095	446.399	22.7018	446.399	46.5591	446.399	39.8666
	446.491	28.0383	446.491	18.8678	446.491	50.6248	446.491	48.8503
	446.583	18.171	446.583	18.5251	446.583	63.9376	446.583	46.9486
	446.675	16.7515	446.675	30.4035	446.675	56.9032	446.675	39.3774
	446.767	16.7515	446.767	23.8554	446.767	84.4437	446.767	50.5609
	446.859	16.7515	446.859	23.8554	446.859	59.7294	446.859	58.0728
	446.951	16.7515	446.951	23.8554	446.951	59.7294	446.951	69.6251
	447.043	16.7515	447.043	23.8554	447.043	59.7294	447.043	47.9879
	447.135	16.7515	447.135	23.8554	447.135	59.7294	447.135	82.6238
	447.227	16.7515	447.227	23.8554	447.227	59.7294	447.227	74.2122
	447.319	16.7515	447.319	23.8554	447.319	62.9242	447.319	56.3928
	447.411	16.7515	447.411	23.8554	447.411	60.2804	447.411	51.0316
	447.503	16.7515	447.503	23.8554	447.503	85.0475	447.503	47.0302
	447.595	16.7515	447.595	20.1714	447.595	64.0601	447.595	50.2902
	447.687	16.7515	447.687	23.4024	447.687	57.5832	447.687	37.961
	447.779	16.7515	447.779	21.56	447.779	57.1164	447.779	42.0929
	447.871	21.1181	447.871	23.2736	447.871	53.4919	447.871	52.615
	447.963	12.3069	447.963	15.3112	447.963	63.9757	447.963	49.1224
	448.055	16.8758	448.055	21.6909	448.055	55.1607	448.055	44.1213
	448.147	20.1538	448.147	21.5444	448.147	54.1118	448.147	47.2584
	448.239	19.532	448.239	24.1551	448.239	52.3033	448.239	39.5057
	448.331	15.8177	448.331	24.4394	448.331	59.334	448.331	44.9574
	448.423	17.2295	448.423	19.9216	448.423	61.0111	448.423	48.3411
	448.515	10.2023	448.515	18.5284	448.515	64.7154	448.515	36.0019
	448.607	17.5273	448.607	22.934	448.607	56.9915	448.607	51.758
	448.699	19.3081	448.699	13.5074	448.699	74.1306	448.699	43.7101
	448.791	8.59357	448.791	19.6219	448.791	59.8928	448.791	53.4286
	448.883	13.6969	448.883	17.7117	448.883	60.8035	448.883	38.4139
	448.975	10.7899	448.975	22.8072	448.975	58.4021	448.975	45.6139
	449.067	13.9818	449.067	16.2072	449.067	54.5025	449.067	47.5116
	449.159	11.6804	449.159	16.298	449.159	58.5953	449.159	49.4075
	449.251	6.87802	449.251	23.5849	449.251	59.9971	449.251	44.2132
	449.343	16.2461	449.343	19.0009	449.343	53.81	449.343	47.1958
	449.435	11.0761	449.435	18.3853	449.435	56.6872	449.435	40.4179
	449.527	9.45733	449.527	19.2783	449.527	58.8898	449.527	52.1611
	449.619	13.8343	449.619	20.2734	449.619	59.9909	449.619	52.6971
	449.711	13.4465	449.711	16.785	449.711	60.0927	449.711	42.7273
	449.803	11.5441	449.803	23.5406	449.803	60.9882	449.803	44.2782
	449.895	8.6426	449.895	25.2592	449.895	62.8831	449.895	56.2376
	449.987	10.1178	449.987	25.3583	449.987	58.6094	449.987	45.0384
	450.079	9.42441	450.079	21.7713	450.079	62.5663	450.079	44.4748
	450.171	12.0001	450.171	15.9776	450.171	57.7154	450.171	46.3668
	450.263	12.3085	450.263	17.1352	450.263	55.2955	450.263	42.0971
	450.355	8.72309	450.355	18.2352	450.355	58.6644	450.355	51.4141
	450.447	9.19144	450.447	21.0194	450.447	77.8691	450.447	40.9382
	450.539	4.81868	450.539	18.6478	450.539	66.6652	450.539	50.2981
	450.631	12.3328	450.631	18.3268	450.631	72.2348	450.631	48.8787
	450.723	5.23523	450.723	18.3223	450.723	60.5669	450.723	44.0892
	450.815	11.4238	450.815	13.849	450.815	44.7791	450.815	48.9178
	450.907	7.80079	450.907	16.887	450.907	57.373	450.907	39.7245
	450.999	13.5158	450.999	22.669	450.999	52.8233	450.999	43.0162
	451.091	6.21621	451.091	22.4109	451.091	59.2226	451.091	55.1599
	451.183	11.5019	451.183	22.2997	451.183	59.1816	451.183	52.9712
	451.275	9.5659	451.275	23.1882	451.275	62.6454	451.275	43.6105
	451.367	8.3461	451.367	22.3977	451.367	63.9654	451.367	42.5373
	451.459	7.34063	451.459	22.2862	451.459	64.9639	451.459	42.5343
	451.551	11.6904	451.551	16.0336	451.551	58.8221	451.551	43.4239
	451.643	8.65147	451.643	17.0623	451.643	66.9946	451.643	53.3464
	451.735	1.07564	451.735	14.5951	451.735	58.25	451.735	44.7075
	451.827	8.24272	451.827	17.8382	451.827	69.5619	451.827	46.1999
	451.919	2.95693	451.919	27.1885	451.919	58.5708	451.919	38.487
	452.011	7.55335	452.011	22.0119	452.011	63.3118	452.011	41.0862
	452.103	10.8701	452.103	18.5773	452.103	59.6012	452.103	51.3302
	452.195	11.187	452.195	18.2501	452.195	59.0622	452.195	44.4786
	452.287	7.61161	452.287	20.0304	452.287	59.0611	452.287	44.3998
	452.379	8.06779	452.379	15.7792	452.379	62.6295	452.379	51.6434
	452.471	9.06199	452.471	16.129	452.471	64.8436	452.471	44.4702
	452.563	8.27152	452.563	20.6938	452.563	68.6271	452.563	44.3907
	452.655	9.05037	452.655	22.1199	452.655	62.8105	452.655	51.6339
	452.747	10.9368	452.747	24.0077	452.747	62.0555	452.747	36.4313
	452.839	2.22092	452.839	21.5409	452.839	56.699	452.839	40.7373
	452.931	4.71099	452.931	21.4632	452.931	57.8384	452.931	50.4121
	453.023	6.92002	453.023	22.3915	453.023	66.9776	453.023	52.376
	453.115	8.91478	453.115	17.6338	453.115	71.6223	453.115	48.9092
	453.207	3.76635	453.207	18.9862	453.207	60.443	453.207	46.6918
	453.299	6.69	453.299	19.196	453.299	54.5832	453.299	55.4056
	453.391	8.0049	453.391	20.9778	453.391	59.4063	453.391	48.4334
	453.483	15.2531	453.483	15.8267	453.483	56.4729	453.483	43.0015
	453.575	8.05955	453.575	17.8627	453.575	56.0453	453.575	51.3996
	453.667	5.30707	453.667	22.6464	453.667	56.9379	453.667	47.1004
	453.759	7.76972	453.759	25.8546	453.759	57.0431	453.759	49.1406
	453.851	8.08286	453.851	27.063	453.851	56.148	453.851	45.8807
	453.943	4.49997	453.943	18.2217	453.943	58.7237	453.943	52.6077
	454.035	9.4388	454.035	21.6329	454.035	59.0397	454.035	49.8722
	454.127	5.59252	454.127	18.5771	454.127	59.0386	454.127	47.6583
	454.219	4.16485	454.219	26.2048	454.219	66.1964	454.219	51.9189
	454.311	4.05394	454.311	26.2513	454.311	58.0845	454.311	53.3367
	454.403	7.63011	454.403	22.56	454.403	62.4081	454.403	48.0656
	454.495	6.25077	454.495	14.9711	454.495	63.0341	454.495	44.7482
	454.587	4.24437	454.587	21.3018	454.587	62.1368	454.587	46.2248
	454.679	3.13438	454.679	23.9213	454.679	58.4462	454.679	48.2224
	454.771	10.1988	454.771	27.7108	454.771	66.1012	454.771	58.2906
	454.863	8.32812	454.863	18.252	454.863	64.3384	454.863	42.3799
	454.955	8.01344	454.955	16.2176	454.955	59.5417	454.955	52.0861
	455.047	12.4959	455.047	24.1893	455.047	60.8226	455.047	53.4176
	455.139	6.71613	455.139	17.0242	455.139	60.1282	455.139	39.0472
	455.231	0.60467	455.231	22.3914	455.231	66.315	455.231	44.6002
	455.323	8.08051	455.323	27.5915	455.323	49.9446	455.323	41.813
	455.415	8.98452	455.415	24.4955	455.415	66.9065	455.415	52.1963
	455.507	5.38061	455.507	19.5902	455.507	61.8254	455.507	47.1059
	455.599	6.77322	455.599	24.4842	455.599	61.9207	455.599	49.1001
	455.691	2.46476	455.691	21.4769	455.691	65.6213	455.691	44.8943
	455.783	0.1592	455.783	25.5798	455.783	64.2161	455.783	58.8111
	455.875	3.56132	455.875	17.0556	455.875	55.9043	455.875	43.2635
	455.967	5.75389	455.967	25.9878	455.967	61.3303	455.967	44.9958
	456.059	8.65117	456.059	21.6466	456.059	57.503	456.059	42.6776
	456.151	6.22927	456.151	20.1533	456.151	68.7527	456.151	52.3146
	456.243	5.02912	456.243	19.1485	456.243	72.7227	456.243	54.282
	456.335	10.3503	456.335	26.2788	456.335	62.1643	456.335	48.0481
	456.427	7.30256	456.427	17.0924	456.427	67.3425	456.427	54.6094
	456.519	1.48377	456.519	21.4696	456.519	54.431	456.519	49.9384
	456.611	5.43713	456.611	24.7505	456.611	69.3083	456.611	51.1779
	456.703	4.09118	456.703	22.3108	456.703	59.2268	456.703	50.4576
	456.795	6.61818	456.795	12.0498	456.795	61.6332	456.795	46.7335
	456.887	7.79941	456.887	24.6321	456.887	73.8017	456.887	64.5069
	456.979	15.1509	456.979	26.9239	456.979	68.647	456.979	44.5605
	457.072	3.15808	457.072	27.0113	457.072	58.0064	457.072	55.9828
	457.164	7.33087	457.164	21.5505	457.164	62.4576	457.164	40.98
	457.256	6.04878	457.256	21.0023	457.256	70.2804	457.256	46.626
	457.348	4.95237	457.348	24.6404	457.348	72.8204	457.348	50.9855
	457.44	5.76855	457.44	21.348	457.44	62.0624	457.44	42.2268
	457.532	4.93952	457.532	20.0768	457.532	64.6446	457.532	45.8965
	457.624	8.49601	457.624	19.9842	457.624	57.6951	457.624	49.9842
	457.716	4.27226	457.716	26.3744	457.716	60.6487	457.716	48.5038
	457.808	6.5767	457.808	24.2326	457.808	58.2509	457.808	51.9846
	457.9	14.147	457.9	25.8004	457.9	68.0556	457.9	53.2397
	457.992	3.07542	457.992	20.5763	457.992	59.0692	457.992	56.0749
	458.084	7.52994	458.084	25.5594	458.084	64.4707	458.084	45.4473
	458.176	9.07404	458.176	21.7385	458.176	69.5401	458.176	49.9165
	458.268	6.60473	458.268	24.0725	458.268	67.0185	458.268	54.0982
	458.36	12.6343	458.36	24.4196	458.36	65.7657	458.36	59.8561
	458.452	4.42948	458.452	31.6787	458.452	63.8237	458.452	49.5454
	458.544	6.98001	458.544	25.2688	458.544	66.1483	458.544	53.1188
	458.636	13.5929	458.636	21.1975	458.636	65.6835	458.636	50.7468
	458.728	19.8535	458.728	26.04	458.728	71.9627	458.728	58.2811
	458.82	15.1422	458.82	20.9144	458.82	59.4529	458.82	46.0557
	458.912	9.84713	458.912	27.9764	458.912	62.5561	458.912	54.2601
	459.004	8.89286	459.004	24.8749	459.004	63.3746	459.004	64.3818
	459.096	7.07728	459.096	27.9677	459.096	63.2981	459.096	52.0727
	459.188	6.14993	459.188	26.0295	459.188	64.0594	459.188	51.5384
	459.28	12.947	459.28	23.3783	459.28	59.722	459.28	57.7985
	459.372	11.3999	459.372	18.5326	459.372	57.4271	459.372	55.9696
	459.464	9.76367	459.464	25.9188	459.464	61.0927	459.464	57.4004
	459.556	11.4268	459.556	25.5038	459.556	65.6563	459.556	57.2103
	459.648	13.0806	459.648	30.7156	459.648	68.9981	459.648	55.7911
	459.74	7.11323	459.74	29.5587	459.74	64.2236	459.74	48.7486
	459.832	7.46184	459.832	25.8064	459.832	58.283	459.832	46.158
	459.924	8.34393	459.924	24.9132	459.924	71.1455	459.924	54.906
	460.016	10.0513	460.016	33.4115	460.016	69.691	460.016	63.3137
	460.108	12.5864	460.108	27.2039	460.108	70.1731	460.108	52.1618
	460.2	11.2148	460.2	26.5907	460.2	71.3643	460.2	54.0786
	460.292	10.5759	460.292	31.058	460.292	58.3621	460.292	55.4772
	460.384	11.5682	460.384	32.8672	460.384	65.8663	460.384	61.1309
	460.476	10.728	460.476	26.9475	460.476	64.0718	460.476	56.1414
	460.568	11.3304	460.568	32.3761	460.568	66.9343	460.568	56.4402
	460.66	12.1665	460.66	28.679	460.66	70.2074	460.66	50.2733
	460.752	11.9403	460.752	26.2268	460.752	65.5319	460.752	58.4461
	460.844	13.0033	460.844	21.7046	460.844	56.3567	460.844	60.2473
	460.936	13.8832	460.936	28.6574	460.936	64.9186	460.936	56.0413
	461.028	5.06705	461.028	31.1518	461.028	70.8758	461.028	59.3209
	461.12	6.42654	461.12	34.9382	461.12	62.8567	461.12	62.5353
	461.212	14.2973	461.212	32.3295	461.212	72.5719	461.212	61.3664
	461.304	16.066	461.304	33.3804	461.304	67.1785	461.304	48.6793
	461.396	21.5785	461.396	32.8323	461.396	73.2245	461.396	58.1276
	461.488	14.3983	461.488	33.0916	461.488	70.4844	461.488	53.3359
	461.58	11.8052	461.58	38.0464	461.58	79.2874	461.58	67.0206
	461.672	16.6066	461.672	33.3224	461.672	65.9202	461.672	65.8512
	461.764	15.5376	461.764	32.5783	461.764	64.1178	461.764	56.5008
	461.856	16.3561	461.856	35.5051	461.856	71.0016	461.856	56.1313
	461.948	10.5608	461.948	33.057	461.948	71.9806	461.948	58.4648
	462.04	14.0779	462.04	31.5011	462.04	68.448	462.04	61.398
	462.132	9.22568	462.132	31.7241	462.132	70.3302	462.132	60.3625
	462.224	11.6169	462.224	28.9137	462.224	68.4773	462.224	55.129
	462.316	16.1653	462.316	30.2088	462.316	65.7075	462.316	65.2441
	462.408	13.669	462.408	35.5835	462.408	73.308	462.408	62.0381
	462.5	17.0517	462.5	39.7455	462.5	73.1608	462.5	55.6008
	462.592	22.5381	462.592	39.3627	462.592	75.1558	462.592	58.8162
	462.684	21.3187	462.684	36.323	462.684	72.4171	462.684	60.7633
	462.776	19.5507	462.776	39.1527	462.776	69.2309	462.776	60.2871
	462.868	18.4161	462.868	37.4035	462.868	69.45	462.868	64.6574
	462.96	19.51	462.96	44.2302	462.96	79.2938	462.96	64.3461
	463.052	18.786	463.052	37.0977	463.052	64.1006	463.052	68.2829
	463.144	20.4919	463.144	42.5002	463.144	66.3835	463.144	58.6767
	463.236	22.6408	463.236	37.6724	463.236	78.2112	463.236	58.4693
	463.328	22.2479	463.328	42.2993	463.328	72.1329	463.328	56.387
	463.42	19.9964	463.42	36.8219	463.42	71.6305	463.42	59.4885
	463.512	20.4145	463.512	40.3264	463.512	72.4604	463.512	62.3263
	463.604	19.9469	463.604	34.329	463.604	73.3452	463.604	61.4446
	463.696	21.5539	463.696	38.9808	463.696	66.2023	463.696	66.8574
	463.788	22.3724	463.788	40.4897	463.788	74.1853	463.788	64.9237
	463.88	21.8432	463.88	40.9721	463.88	76.116	463.88	67.0885
	463.972	21.6097	463.972	38.574	463.972	74.9467	463.972	69.5858
	464.064	17.5101	464.064	38.1362	464.064	79.3904	464.064	69.7116
	464.156	22.5413	464.156	42.6957	464.156	78.0049	464.156	67.4233
	464.248	20.3187	464.248	43.7043	464.248	75.3148	464.248	68.352
	464.34	23.0354	464.34	39.4543	464.34	77.0173	464.34	67.3986
	464.432	22.4318	464.432	47.7712	464.432	83.1028	464.432	70.3654
	464.524	20.3611	464.524	46.1245	464.524	78.5024	464.524	65.0972
	464.616	20.8688	464.616	44.5558	464.616	75.9701	464.616	70.0226
	464.708	20.4188	464.708	40.7278	464.708	72.6033	464.708	72.1662
	464.8	24.8426	464.8	45.7082	464.8	86.717	464.8	69.27
	464.892	29.2843	464.892	46.3893	464.892	76.7555	464.892	71.8256
	464.984	33.7133	464.984	53.166	464.984	75.8375	464.984	77.1341
	465.076	30.5551	465.076	46.9714	465.076	75.6303	465.076	72.6943
	465.168	24.3885	465.168	47.1654	465.168	82.0639	465.168	70.5021
	465.26	28.9231	465.26	42.7094	465.26	84.3997	465.26	66.7465
	465.352	27.6088	465.352	50.047	465.352	82.4598	465.352	70.6581
	465.444	31.2961	465.444	51.7009	465.444	73.5855	465.444	72.1634
	465.536	38.2008	465.536	47.9404	465.536	79	465.536	74.2076
	465.628	32.3703	465.628	42.8297	465.628	83.8968	465.628	71.2445
	465.72	23.9396	465.72	50.3417	465.72	81.6178	465.72	74.6727
	465.812	22.6555	465.812	57.0603	465.812	84.556	465.812	72.9115
	465.904	33.6363	465.904	50.5777	465.904	89.8255	465.904	70.6879
	465.996	28.7023	465.996	74.5832	465.996	98.5238	465.996	77.2966
	466.088	28.7023	466.088	54.1101	466.088	104.708	466.088	87.366
	466.18	28.7023	466.18	54.1101	466.18	93.0416	466.18	91.6349
	466.272	28.7023	466.272	54.1101	466.272	90.6356	466.272	80.2246
	466.364	29.4613	466.364	54.1101	466.364	88.2213	466.364	83.9776
	466.456	29.4613	466.456	69.7391	466.456	87.3396	466.456	83.483
	466.548	41.4894	466.548	61.9539	466.548	92.024	466.548	79.0473
	466.64	30.9886	466.64	51.1385	466.64	93.3767	466.64	81.9648
	466.732	26.02	466.732	59.7546	466.732	93.8225	466.732	84.3158
	466.824	30.6013	466.824	61.957	466.824	86.9195	466.824	88.1179
	466.916	33.2852	466.916	65.8894	466.916	91.9309	466.916	85.163
	467.008	32.5146	467.008	58.7898	467.008	93.8186	467.008	87.1414
	467.1	31.4776	467.1	57.571	467.1	86.3603	467.1	87.7011
	467.192	30.8542	467.192	57.1298	467.192	87.5781	467.192	90.7487
	467.284	33.7952	467.284	61.1235	467.284	88.9933	467.284	86.1503
	467.376	36.4776	467.376	62.0428	467.376	96.6227	467.376	82.9548
	467.468	33.0943	467.468	71.0547	467.468	102.741	467.468	90.2558
	467.56	36.8688	467.56	69.0065	467.56	121.731	467.56	100.877
	467.652	36.8688	467.652	69.0065	467.652	100.989	467.652	146.329
	467.744	36.8688	467.744	69.0065	467.744	100.989	467.744	89.8585
	467.836	36.8688	467.836	69.0065	467.836	100.989	467.836	134.981
	467.928	36.8688	467.928	69.0065	467.928	110.114	467.928	113.445
	468.021	36.8688	468.021	69.0065	468.021	95.15	468.021	110.482
	468.113	36.8688	468.113	84.6458	468.113	103.103	468.113	93.1068
	468.205	47.0705	468.205	76.3642	468.205	108.226	468.205	93.5526
	468.297	34.8774	468.297	71.3955	468.297	105.181	468.297	89.0547
	468.389	36.5935	468.389	67.4361	468.389	101.566	468.389	96.1342
	468.481	38.5089	468.481	67.0148	468.481	106.9	468.481	101.838
	468.573	33.552	468.573	75.03	468.573	106.752	468.573	97.3663
	468.665	36.1618	468.665	73.0062	468.665	106.438	468.665	97.7983
	468.757	39.9434	468.757	73.2695	468.757	109.688	468.757	100.91
	468.849	37.588	468.849	76.7712	468.849	116.734	468.849	99.7831
	468.941	33.7889	468.941	72.4579	468.941	116.686	468.941	108.15
	469.033	37.9511	469.033	75.6585	469.033	116.841	469.033	107.87
	469.125	39.9784	469.125	81.9878	469.125	107.651	469.125	99.5811
	469.217	44.1255	469.217	79.4535	469.217	104.148	469.217	94.8639
	469.309	37.3506	469.309	76.2818	469.309	116.8	469.309	98.4897
	469.401	35.9699	469.401	80.7967	469.401	117.842	469.401	104.919
	469.493	40.9679	469.493	86.3213	469.493	118.343	469.493	109.946
	469.585	43.7924	469.585	78.0161	469.585	119.12	469.585	109.753
	469.677	41.3334	469.677	78.3747	469.677	112.087	469.677	108.759
	469.769	39.235	469.769	79.735	469.769	120.274	469.769	108.028
	469.861	39.3144	469.861	80.638	469.861	117.907	469.861	116.387
	469.953	40.1505	469.953	80.7288	469.953	119.653	469.953	118.75
	470.045	43.0975	470.045	83.8246	470.045	127.464	470.045	118.454
	470.137	36.854	470.137	86.2551	470.137	127.429	470.137	116.116
	470.229	41.7925	470.229	87.1915	470.229	119.686	470.229	116.439
	470.321	45.1598	470.321	95.7717	470.321	114.732	470.321	117.434
	470.413	42.6888	470.413	101.759	470.413	117.841	470.413	118.99
	470.505	46.7267	470.505	99.4519	470.505	123.955	470.505	115.04
	470.597	46.0911	470.597	100.482	470.597	125.28	470.597	127.633
	470.689	49.4336	470.689	92.7537	470.689	120.107	470.689	129.491
	470.781	51.3517	470.781	95.1412	470.781	124.599	470.781	131.882
	470.873	49.9311	470.873	114.327	470.873	131.23	470.873	128.009
	470.965	45.5588	470.965	97.4159	470.965	138.731	470.965	125.119
	471.057	45.5588	471.057	111.95	471.057	160.377	471.057	140.757
	471.149	45.5588	471.149	116.771	471.149	140.315	471.149	121.386
	471.241	45.5588	471.241	97.4159	471.241	140.315	471.241	121.386
	471.333	45.5588	471.333	97.4159	471.333	140.315	471.333	121.386
	471.425	45.5588	471.425	97.4159	471.425	140.315	471.425	121.386
	471.517	45.5588	471.517	97.4159	471.517	156.941	471.517	165.804
	471.609	45.5588	471.609	97.4159	471.609	148.933	471.609	151.224
	471.701	45.5588	471.701	117.913	471.701	142.071	471.701	141.794
	471.793	52.546	471.793	113.701	471.793	144.332	471.793	150.507
	471.885	53.8598	471.885	111.889	471.885	149.141	471.885	147.073
	471.977	51.2356	471.977	119.13	471.977	147.588	471.977	141.202
	472.069	49.2278	472.069	119.436	472.069	151.12	472.069	153.211
	472.161	49.5385	472.161	120.731	472.161	148.45	472.161	160.583
	472.253	50.4377	472.253	118.111	472.253	150.873	472.253	163.291
	472.345	46.8167	472.345	121.928	472.345	154.123	472.345	164.471
	472.437	51.5882	472.437	129.488	472.437	159.968	472.437	162.297
	472.529	58.4602	472.529	129.652	472.529	154.818	472.529	159.552
	472.621	51.0094	472.621	135.559	472.621	163.967	472.621	161.468
	472.713	49.9184	472.713	137.767	472.713	171.023	472.713	177.644
	472.805	54.1321	472.805	130.252	472.805	178.426	472.805	173.135
	472.897	54.37	472.897	129.277	472.897	175.329	472.897	176.347
	472.989	54.707	472.989	131.196	472.989	178.567	472.989	179.136
	473.081	61.3119	473.081	141.014	473.081	178.358	473.081	180.364
	473.173	63.738	473.173	142.664	473.173	180.946	473.173	178.947
	473.265	63.1178	473.265	143.011	473.265	186.746	473.265	181.935
	473.357	65.3168	473.357	146.043	473.357	186.968	473.357	191.53
	473.449	61.1102	473.449	151.632	473.449	180.957	473.449	194.939
	473.541	56.3142	473.541	164.401	473.541	186.173	473.541	190.551
	473.633	62.3142	473.633	156.829	473.633	193.15	473.633	199.753
	473.725	65.8947	473.725	164.249	473.725	193.163	473.725	201.709
	473.817	63.0582	473.817	161.508	473.817	196.166	473.817	199.955
	473.909	57.6665	473.909	155.915	473.909	204.035	473.909	201.093
	474.001	64.4143	474.001	174.304	474.001	206.446	474.001	200.775
	474.093	59.8562	474.093	181.35	474.093	196.542	474.093	207.15
	474.185	70.5577	474.185	181.879	474.185	209.847	474.185	214.831
	474.277	67.2099	474.277	185.328	474.277	225.03	474.277	220.465
	474.369	70.5577	474.369	186.302	474.369	219.178	474.369	217.1
	474.461	70.5577	474.461	197.722	474.461	221.357	474.461	219.392
	474.553	80.4953	474.553	191.965	474.553	226.075	474.553	223.092
	474.645	77.4506	474.645	174.183	474.645	229.042	474.645	228.717
	474.737	70.6617	474.737	173.933	474.737	221.619	474.737	233.346
	474.829	75.9895	474.829	191.915	474.829	213.609	474.829	226.663
	474.921	76.3892	474.921	212.489	474.921	220.218	474.921	228.417
	475.013	74.6782	475.013	201.656	475.013	234.262	475.013	236.26
	475.105	78.608	475.105	195.806	475.105	236.977	475.105	242.747
	475.197	77.8562	475.197	204.798	475.197	248.147	475.197	255.856
	475.289	81.4182	475.289	217.247	475.289	243.8	475.289	262.191
	475.381	77.6375	475.381	212.697	475.381	235.438	475.381	249.901
	475.473	81.3322	475.473	209.51	475.473	249.301	475.473	251.324
	475.565	83.5015	475.565	207.815	475.565	269.43	475.565	255.453
	475.657	80.4922	475.657	214.449	475.657	270.411	475.657	267.156
	475.749	84.3334	475.749	224.128	475.749	261.633	475.749	281.748
	475.841	91.7618	475.841	233.544	475.841	269.486	475.841	290.899
	475.933	86.5869	475.933	227.751	475.933	261.788	475.933	282.107
	476.025	81.4779	476.025	237.109	476.025	271.132	476.025	272.232
	476.117	86.7757	476.117	231.531	476.117	273.264	476.117	283.753
	476.209	88.5669	476.209	230.429	476.209	266.267	476.209	291.532
	476.301	83.119	476.301	235.737	476.301	280.635	476.301	300.755
	476.393	82.3488	476.393	246.674	476.393	290.61	476.393	313.806
	476.485	87.9126	476.485	260.938	476.485	283.223	476.485	322.307
	476.577	87.6396	476.577	260.643	476.577	289.541	476.577	306.969
	476.669	88.9962	476.669	252.991	476.669	306.037	476.669	306.247
	476.761	88.6344	476.761	261.734	476.761	300.498	476.761	321.852
	476.853	90.777	476.853	272.433	476.853	301.119	476.853	327.43
	476.945	98.9145	476.945	272.878	476.945	315.137	476.945	327.427
	477.037	92.5782	477.037	277.338	477.037	331.383	477.037	333.665
	477.129	91.8926	477.129	277.6	477.129	333.418	477.129	347.233
	477.221	96.4007	477.221	273.92	477.221	328.74	477.221	355.315
	477.313	98.3738	477.313	285.685	477.313	352.548	477.313	357.764
	477.405	96.5283	477.405	294.242	477.405	350.803	477.405	365.277
	477.497	107.731	477.497	302.703	477.497	327.076	477.497	374.672
	477.589	112.198	477.589	308.986	477.589	342.709	477.589	369.69
	477.681	108.915	477.681	314.717	477.681	354.174	477.681	366.321
	477.773	107.467	477.773	319.615	477.773	363.687	477.773	378.879
	477.865	110.55	477.865	315.49	477.865	371.577	477.865	389.06
	477.957	115.763	477.957	323.467	477.957	372.088	477.957	403.04
	478.049	115.554	478.049	340.906	478.049	382.44	478.049	413.47
	478.141	107.769	478.141	344.984	478.141	377.741	478.141	417.471
	478.233	114.416	478.233	356.324	478.233	389.118	478.233	425.239
	478.325	122.281	478.325	364.334	478.325	402.319	478.325	432.031
	478.417	123.797	478.417	351.723	478.417	403.358	478.417	435.514
	478.509	123.918	478.509	350.465	478.509	407.219	478.509	451.147
	478.601	118.119	478.601	370.426	478.601	409.869	478.601	457.769
	478.693	126.524	478.693	381.57	478.693	422.658	478.693	439.547
	478.785	129.498	478.785	381.094	478.785	433.498	478.785	441.558
	478.877	132.932	478.877	385.295	478.877	455.565	478.877	465.352
	478.97	139.867	478.97	404.802	478.97	449.097	478.97	492.484
	479.062	136.417	479.062	409.121	479.062	439.13	479.062	488.451
	479.154	142.42	479.154	405.626	479.154	452.065	479.154	485.867
	479.246	142.193	479.246	412.668	479.246	465.139	479.246	494.477
	479.338	144.311	479.338	421.076	479.338	485.327	479.338	493.272
	479.43	144.75	479.43	430.641	479.43	493.635	479.43	514.152
	479.522	145.304	479.522	438.658	479.522	505.237	479.522	524.667
	479.614	163.202	479.614	460.232	479.614	492.896	479.614	527.929
	479.706	140.674	479.706	470.327	479.706	543.03	479.706	569.11
	479.798	140.674	479.798	453.232	479.798	482.875	479.798	562.216
	479.89	140.674	479.89	453.232	479.89	482.875	479.89	584.534
	479.982	140.674	479.982	453.232	479.982	482.875	479.982	584.534
	480.074	140.674	480.074	453.232	480.074	482.875	480.074	639.127
	480.166	140.674	480.166	453.232	480.166	574.919	480.166	610.894
	480.258	140.674	480.258	443.74	480.258	548.06	480.258	609.775
	480.35	149.487	480.35	519.987	480.35	547.761	480.35	598.399
	480.442	172.476	480.442	518.987	480.442	560.388	480.442	597.289
	480.534	172.47	480.534	509.469	480.534	561.386	480.534	610.306
	480.626	165.924	480.626	507	480.626	578.393	480.626	624.884
	480.718	163.501	480.718	525.066	480.718	588.906	480.718	632.229
	480.81	173.999	480.81	539.489	480.81	594.372	480.81	635.949
	480.902	174.894	480.902	532.842	480.902	595.88	480.902	654.37
	480.994	177.543	480.994	559.56	480.994	606.022	480.994	646.578
	481.086	179.86	481.086	571.508	481.086	613.332	481.086	660.321
	481.178	182.059	481.178	568.369	481.178	619.542	481.178	678.634
	481.27	194.098	481.27	570.035	481.27	640.216	481.27	691.291
	481.362	200.415	481.362	575.02	481.362	651.83	481.362	693.31
	481.454	191.105	481.454	604.29	481.454	668.951	481.454	697.923
	481.546	184.478	481.546	606.134	481.546	685.339	481.546	716.796
	481.638	186.918	481.638	616.633	481.638	683.816	481.638	724.037
	481.73	189.479	481.73	606.287	481.73	694.858	481.73	746.97
	481.822	194.528	481.822	611.788	481.822	713.186	481.822	759.127
	481.914	203.686	481.914	629.955	481.914	711.972	481.914	765.724
	482.006	203.05	482.006	632.477	482.006	713.286	482.006	779.006
	482.098	202.127	482.098	636.059	482.098	726.138	482.098	784.846
	482.19	204.772	482.19	653.735	482.19	718.652	482.19	793.682
	482.282	202.825	482.282	662.155	482.282	723.814	482.282	810.897
	482.374	211.429	482.374	654.594	482.374	751.197	482.374	815.445
	482.466	226.308	482.466	658.457	482.466	759.633	482.466	817.675
	482.558	224.816	482.558	678.728	482.558	765.982	482.558	821.633
	482.65	221.569	482.65	696.994	482.65	759.825	482.65	826.173
	482.742	223.247	482.742	708.648	482.742	789.489	482.742	850.169
	482.834	225.579	482.834	708.142	482.834	820.501	482.834	867.321
	482.926	233.217	482.926	719.964	482.926	815.752	482.926	884.567
	483.018	232.395	483.018	739.09	483.018	826.312	483.018	892.221
	483.11	229.949	483.11	763.825	483.11	835.839	483.11	877.91
	483.202	228.55	483.202	766.403	483.202	836.938	483.202	902.667
	483.294	239.534	483.294	758.31	483.294	842.25	483.294	940.806
	483.386	249.181	483.386	759.02	483.386	863.547	483.386	932.506
	483.478	252.724	483.478	790.764	483.478	887.829	483.478	939.316
	483.57	252.377	483.57	814.432	483.57	908.09	483.57	964.012
	483.662	250.388	483.662	807.974	483.662	889.329	483.662	975.798
	483.754	243.975	483.754	819.901	483.754	887.017	483.754	989.738
	483.846	252.889	483.846	820.627	483.846	926.463	483.846	1007.33
	483.938	259.173	483.938	839.408	483.938	952.731	483.938	1021.41
	484.03	245.054	484.03	846.152	484.03	959.96	484.03	1036.96
	484.122	262.246	484.122	861.445	484.122	953.439	484.122	1051.45
	484.214	266.98	484.214	876.168	484.214	942.693	484.214	1088.12
	484.306	266.527	484.306	875.728	484.306	948.549	484.306	1075.58
	484.398	265.617	484.398	889.768	484.398	962.135	484.398	1071.71
	484.49	258.643	484.49	888.498	484.49	988.127	484.49	1086.3
	484.582	276.702	484.582	896.883	484.582	1002.09	484.582	1090.53
	484.674	281.51	484.674	926.83	484.674	1010.68	484.674	1119.53
	484.766	262.985	484.766	926.893	484.766	1007.35	484.766	1137.75
	484.858	279.295	484.858	918.436	484.858	1036.59	484.858	1166.77
	484.95	311.241	484.95	945.026	484.95	1073.94	484.95	1176.63
	485.042	304.739	485.042	968.546	485.042	1054.8	485.042	1187.37
	485.134	298.482	485.134	986.398	485.134	1068.22	485.134	1211.36
	485.226	302.764	485.226	967.279	485.226	1093.77	485.226	1210.29
	485.318	293.082	485.318	969.789	485.318	1127.25	485.318	1198.82
	485.41	298.664	485.41	1003.1	485.41	1126.19	485.41	1218.37
	485.502	316.118	485.502	994.324	485.502	1105.43	485.502	1249.09
	485.594	319.751	485.594	1031.19	485.594	1161.76	485.594	1276.53
	485.686	324.158	485.686	1061.62	485.686	1180.15	485.686	1295.96
	485.778	325.121	485.778	1045.95	485.778	1154.94	485.778	1297.52
	485.87	324.948	485.87	1077.17	485.87	1176.26	485.87	1272.13
	485.962	337.059	485.962	1088.03	485.962	1196.63	485.962	1306.33
	486.054	340.463	486.054	1100.76	486.054	1194.15	486.054	1336.3
	486.146	336.891	486.146	1086.46	486.146	1183.85	486.146	1349.81
	486.238	345.927	486.238	1076.79	486.238	1200.28	486.238	1380.6
	486.33	343.482	486.33	1101.9	486.33	1221.19	486.33	1372.57
	486.422	351.073	486.422	1125.31	486.422	1251.13	486.422	1401.75
	486.514	324.999	486.514	1148.3	486.514	1270.52	486.514	1429.98
	486.606	329.589	486.606	1137.03	486.606	1287.1	486.606	1414.94
	486.698	350.073	486.698	1152.89	486.698	1296.42	486.698	1432.57
	486.79	358.083	486.79	1175.18	486.79	1325.59	486.79	1470.39
	486.882	353.529	486.882	1176.28	486.882	1337.14	486.882	1468.65
	486.974	362.3	486.974	1164.45	486.974	1333.79	486.974	1474.6
	487.066	358.038	487.066	1184.1	487.066	1333.16	487.066	1509.03
	487.158	347.243	487.158	1233.43	487.158	1374.68	487.158	1517.11
	487.25	368.608	487.25	1236.59	487.25	1380.96	487.25	1497.17
	487.342	380.761	487.342	1229.06	487.342	1358	487.342	1521.96
	487.434	383.881	487.434	1256.43	487.434	1368.1	487.434	1553.91
	487.526	374.446	487.526	1273.71	487.526	1387.44	487.526	1567.52
	487.618	384.16	487.618	1250.6	487.618	1406.34	487.618	1607.87
	487.71	381.358	487.71	1280.52	487.71	1420.91	487.71	1620.95
	487.802	393.86	487.802	1313.22	487.802	1442.98	487.802	1622.27
	487.894	387.609	487.894	1342.9	487.894	1455.39	487.894	1622.46
	487.986	387.609	487.986	1289.02	487.986	1513.05	487.986	1666.21
	488.078	387.609	488.078	1289.02	488.078	1523.74	488.078	1701.88
	488.17	387.609	488.17	1289.02	488.17	1515.75	488.17	1698.84
	488.262	432.657	488.262	1396.99	488.262	1512.81	488.262	1693.4
	488.354	432.657	488.354	1378.45	488.354	1498.17	488.354	1720.91
	488.446	432.657	488.446	1386.74	488.446	1509.74	488.446	1705.11
	488.538	420.954	488.538	1408.12	488.538	1523.45	488.538	1718.76
	488.63	411.928	488.63	1383.92	488.63	1549.89	488.63	1729.03
	488.722	432.486	488.722	1379.51	488.722	1567.15	488.722	1741.84
	488.814	440.574	488.814	1383.73	488.814	1557.62	488.814	1753.76
	488.906	430.817	488.906	1399.32	488.906	1560.57	488.906	1751.98
	488.998	438.483	488.998	1415.22	488.998	1591.26	488.998	1789.43
	489.09	439.84	489.09	1423.15	489.09	1623.53	489.09	1839.39
	489.182	433.82	489.182	1452.41	489.182	1614.3	489.182	1864.29
	489.274	457.308	489.274	1458.19	489.274	1614	489.274	1851.87
	489.366	444.806	489.366	1435.76	489.366	1623.27	489.366	1834.38
	489.458	439.436	489.458	1452.62	489.458	1649.95	489.458	1837.62
	489.55	451.609	489.55	1482.07	489.55	1651.75	489.55	1855.58
	489.642	444.067	489.642	1508.12	489.642	1658.2	489.642	1876.63
	489.735	468.906	489.735	1534.88	489.735	1658.57	489.735	1913.73
	489.827	470.674	489.827	1543.03	489.827	1647.65	489.827	1910.19
	489.919	474.314	489.919	1521.23	489.919	1678.2	489.919	1924.8
	490.011	466.587	490.011	1525.42	490.011	1694.16	490.011	1913.55
	490.103	466.112	490.103	1547.99	490.103	1698.29	490.103	1912.78
	490.195	492.005	490.195	1504.59	490.195	1735.26	490.195	1914.58
	490.287	498.292	490.287	1494.69	490.287	1736.92	490.287	1943.21
	490.379	487.553	490.379	1527.6	490.379	1713.87	490.379	1969.29
	490.471	480.973	490.471	1561.24	490.471	1739.04	490.471	1968.53
	490.563	492.793	490.563	1580.07	490.563	1764.7	490.563	1979.66
	490.655	496.387	490.655	1590.49	490.655	1769.75	490.655	1971.98
	490.747	490.752	490.747	1565.44	490.747	1757.42	490.747	2030.03
	490.839	489.547	490.839	1614.61	490.839	1758.56	490.839	2048.16
	490.931	497.843	490.931	1628.94	490.931	1757.82	490.931	2029.91
	491.023	522.045	491.023	1619.38	491.023	1783.11	491.023	2021.04
	491.115	512.166	491.115	1623.58	491.115	1769.23	491.115	2064.79
	491.207	517.593	491.207	1620.06	491.207	1816.03	491.207	2050.74
	491.299	510.694	491.299	1681.58	491.299	1831.3	491.299	2075.47
	491.391	520.149	491.391	1686.87	491.391	1793.36	491.391	2090.19
	491.483	512.862	491.483	1646.68	491.483	1804.57	491.483	2113.3
	491.575	534.185	491.575	1692.49	491.575	1840.39	491.575	2129.17
	491.667	534.185	491.667	1707.44	491.667	1847.48	491.667	2141.7
	491.759	534.185	491.759	1731.52	491.759	1842.97	491.759	2125.38
	491.851	534.185	491.851	1684.29	491.851	1853.06	491.851	2170.3
	491.943	534.185	491.943	1729.96	491.943	1853.73	491.943	2183.91
	492.035	572.019	492.035	1729.96	492.035	1853.73	492.035	2064.64
	492.127	572.019	492.127	1729.96	492.127	1853.73	492.127	2134.04
	492.219	572.019	492.219	1729.96	492.219	1853.73	492.219	2244.24
	492.311	572.019	492.311	1729.96	492.311	1920.77	492.311	2162.69
	492.403	543.655	492.403	1729.96	492.403	1882.43	492.403	2183.92
	492.495	548.786	492.495	1763.55	492.495	1897.7	492.495	2157.8
	492.587	548.786	492.587	1768.83	492.587	1869.8	492.587	2180.29
	492.679	548.786	492.679	1722.38	492.679	1868.29	492.679	2192.25
	492.771	545.605	492.771	1745.17	492.771	1884	492.771	2177.29
	492.863	547.477	492.863	1759.01	492.863	1895.56	492.863	2216.03
	492.955	552.408	492.955	1766.17	492.955	1896.93	492.955	2225.55
	493.047	545.785	493.047	1732.34	493.047	1905.4	493.047	2234.38
	493.139	560.312	493.139	1749.01	493.139	1887.91	493.139	2228.98
	493.231	590.105	493.231	1778.91	493.231	1886.69	493.231	2239.62
	493.323	579.916	493.323	1798.41	493.323	1906.85	493.323	2246.88
	493.415	557.249	493.415	1775.44	493.415	1905.31	493.415	2232.68
	493.507	511.694	493.507	1759.21	493.507	1930.21	493.507	2233.71
	493.599	522.596	493.599	1773.76	493.599	1925.43	493.599	2264.7
	493.691	555.135	493.691	1756.81	493.691	1912.2	493.691	2260.56
	493.783	555.955	493.783	1785.91	493.783	1929.99	493.783	2266.81
	493.875	571.723	493.875	1806.85	493.875	1900.52	493.875	2284.34
	493.967	547.032	493.967	1810.64	493.967	1924.57	493.967	2267.45
	494.059	548.814	494.059	1788.69	494.059	1930.89	494.059	2232.55
	494.151	542.387	494.151	1746.8	494.151	1938.93	494.151	2302.36
	494.243	534.004	494.243	1766.87	494.243	1944	494.243	2313.91
	494.335	557.444	494.335	1786.06	494.335	1918.2	494.335	2323.63
	494.427	568.41	494.427	1809.57	494.427	1961.72	494.427	2326.69
	494.519	546.244	494.519	1801.29	494.519	1963.36	494.519	2286
	494.611	553.297	494.611	1822.22	494.611	1923.21	494.611	2333.08
	494.703	587.474	494.703	1851.13	494.703	1952.63	494.703	2318.67
	494.795	560.721	494.795	1845.67	494.795	1924.32	494.795	2334.91
	494.887	534.279	494.887	1840.4	494.887	1947.28	494.887	2343.07
	494.979	549.215	494.979	1850.8	494.979	1941.67	494.979	2369.28
	495.071	519.369	495.071	1807.67	495.071	1961.82	495.071	2367.03
	495.163	561.365	495.163	1821.11	495.163	1953.74	495.163	2304.36
	495.255	577.254	495.255	1848.75	495.255	1986.82	495.255	2365.81
	495.347	569.079	495.347	1797.73	495.347	1940.24	495.347	2346.02
	495.439	559.768	495.439	1829.29	495.439	1927.38	495.439	2387.4
	495.531	549.871	495.531	1822.77	495.531	1978.61	495.531	2342.9
	495.623	563.282	495.623	1806.85	495.623	1986.69	495.623	2359.14
	495.715	579.455	495.715	1826.52	495.715	2000.63	495.715	2342.78
	495.807	558.775	495.807	1835.85	495.807	1964.21	495.807	2346.81
	495.899	537.956	495.899	1834.1	495.899	1925.34	495.899	2398.7
	495.991	569.827	495.991	1809.96	495.991	1916.28	495.991	2402.29
	496.083	555.059	496.083	1825.27	496.083	1966.03	496.083	2354.99
	496.175	570.209	496.175	1820.63	496.175	1961.16	496.175	2348.8
	496.267	553.806	496.267	1829.49	496.267	1978.35	496.267	2396.82
	496.359	541.656	496.359	1832.49	496.359	1959.26	496.359	2346.57
	496.451	547.631	496.451	1837.18	496.451	1944.14	496.451	2283.38
	496.543	559.243	496.543	1821.53	496.543	1901.35	496.543	2413.35
	496.635	564.061	496.635	1832.31	496.635	1974.19	496.635	2383.72
	496.727	570.781	496.727	1799.32	496.727	1937.45	496.727	2392.35
	496.819	540.584	496.819	1833.8	496.819	1939.93	496.819	2398.32
	496.911	552.919	496.911	1842.23	496.911	1946.13	496.911	2420.63
	497.003	541.642	497.003	1821.66	497.003	1926.57	497.003	2386.23
	497.095	555.097	497.095	1823.34	497.095	1952.17	497.095	2359.85
	497.187	549.982	497.187	1857.7	497.187	1950.07	497.187	2350.41
	497.279	587.266	497.279	1794.19	497.279	1882.27	497.279	2340.53
	497.371	560.772	497.371	1820.15	497.371	1887.78	497.371	2360.14
	497.463	520.309	497.463	1817.08	497.463	1962.99	497.463	2325.52
	497.555	574.276	497.555	1779.35	497.555	1924.84	497.555	2331.15
	497.647	529.734	497.647	1784.13	497.647	1919.79	497.647	2339.24
	497.739	553.609	497.739	1775.25	497.739	1916.84	497.739	2369.79
	497.831	540.308	497.831	1839.63	497.831	1994.85	497.831	2308.63
	497.923	555.44	497.923	1815.28	497.923	1930.67	497.923	2360.5
	498.015	544.99	498.015	1818.37	498.015	1933.29	498.015	2324.86
	498.107	540.557	498.107	1795.78	498.107	1923.19	498.107	2321.79
	498.199	562.313	498.199	1755.48	498.199	1947.47	498.199	2368.51
	498.291	518.332	498.291	1731.58	498.291	1938.12	498.291	2371.69
	498.383	542.298	498.383	1745.99	498.383	1867.49	498.383	2331.36
	498.475	557.807	498.475	1778.43	498.475	1855.01	498.475	2331.66
	498.567	545.757	498.567	1763.15	498.567	1929.14	498.567	2313.34
	498.659	548.241	498.659	1776.18	498.659	1900.58	498.659	2291.37
	498.751	536.634	498.751	1730.81	498.751	1844.13	498.751	2337.47
	498.843	539.249	498.843	1751.09	498.843	1879.79	498.843	2300.6
	498.935	536.369	498.935	1757.46	498.935	1860.05	498.935	2304.62
	499.027	577.633	499.027	1734.94	499.027	1859.64	499.027	2292.9
	499.119	564.478	499.119	1764.19	499.119	1793.49	499.119	2342.07
	499.211	545.473	499.211	1679.38	499.211	1865.95	499.211	2319.92
	499.303	536.343	499.303	1696.45	499.303	1803.03	499.303	2352.5
	499.395	548.249	499.395	1723.48	499.395	1847.51	499.395	2273.92
	499.487	523.282	499.487	1747.52	499.487	1847.63	499.487	2234.75
	499.579	533.153	499.579	1683.67	499.579	1824.54	499.579	2353.29
	499.671	502.486	499.671	1714.58	499.671	1798.75	499.671	2247.8
	499.763	533.13	499.763	1719.97	499.763	1815.11	499.763	2263.09
	499.855	521.83	499.855	1758.48	499.855	1857.54	499.855	2299.49
	499.947	526.515	499.947	1684.58	499.947	1781.29	499.947	2216.32
	500.039	537.159	500.039	1687.28	500.039	1818.45	500.039	2252.7
	500.131	532.361	500.131	1674.96	500.131	1808.59	500.131	2253.26
	500.223	498.224	500.223	1652.6	500.223	1767.51	500.223	2237.97
	500.315	532.915	500.315	1656.66	500.315	1799.06	500.315	2281.87
	500.407	522.77	500.407	1690.19	500.407	1811.63	500.407	2226.25
	500.499	510.819	500.499	1625.84	500.499	1785.14	500.499	2241.87
	500.591	526.83	500.591	1635.66	500.591	1734.78	500.591	2221.16
	500.683	540.619	500.683	1663.12	500.683	1737.13	500.683	2212.17
	500.776	528.002	500.776	1675.38	500.776	1790.57	500.776	2261.44
	500.867	522.585	500.867	1654.57	500.867	1786.93	500.867	2178.7
	500.959	495.676	500.959	1672.43	500.959	1738.45	500.959	2182.08
	501.052	540.82	501.052	1636.65	501.052	1750.56	501.052	2224.17
	501.144	523.515	501.144	1627.71	501.144	1727.03	501.144	2236.07
	501.236	523.515	501.236	1591.8	501.236	1749.25	501.236	2295.95
	501.328	523.515	501.328	1633.25	501.328	1749.25	501.328	2130.74
	501.42	523.515	501.42	1633.25	501.42	1749.25	501.42	2268.64
	501.512	523.515	501.512	1633.25	501.512	1749.25	501.512	2268.64
	501.604	523.515	501.604	1633.25	501.604	1749.25	501.604	2259.07
	501.696	523.515	501.696	1633.25	501.696	1749.25	501.696	2130.74
	501.788	523.515	501.788	1591.8	501.788	1804.85	501.788	2186.7
	501.88	523.515	501.88	1618.89	501.88	1699.7	501.88	2142.62
	501.972	523.515	501.972	1590.41	501.972	1671.84	501.972	2113.75
	502.064	506.878	502.064	1566.13	502.064	1678.9	502.064	2125.1
	502.156	509.838	502.156	1607.79	502.156	1638.35	502.156	2128.08
	502.248	506.878	502.248	1591.21	502.248	1668.4	502.248	2117.77
	502.34	506.878	502.34	1580.81	502.34	1722.29	502.34	2153.87
	502.432	506.878	502.432	1486.63	502.432	1754.07	502.432	2225.21
	502.524	506.878	502.524	1486.63	502.524	1694.81	502.524	2180.83
	502.616	506.878	502.616	1558	502.616	1643.15	502.616	2103.72
	502.708	506.878	502.708	1516.79	502.708	1694.52	502.708	2084.2
	502.8	514.126	502.8	1500.18	502.8	1656.06	502.8	2097.37
	502.892	486.016	502.892	1475.25	502.892	1593.21	502.892	2103.83
	502.984	481.888	502.984	1543.07	502.984	1614.77	502.984	2063.16
	503.076	499.082	503.076	1505.41	503.076	1638.27	503.076	2047.02
	503.168	493.614	503.168	1446.5	503.168	1614.04	503.168	2044.85
	503.26	497.04	503.26	1466.1	503.26	1590.11	503.26	2047.76
	503.352	497.633	503.352	1471.86	503.352	1582.93	503.352	2022.56
	503.444	500.108	503.444	1473	503.444	1617.69	503.444	2037.27
	503.536	494.865	503.536	1433.77	503.536	1579.75	503.536	2019.54
	503.628	493.695	503.628	1446.82	503.628	1579.46	503.628	1994.49
	503.72	488.389	503.72	1475.51	503.72	1569.64	503.72	2006.7
	503.812	469.499	503.812	1467.24	503.812	1554.3	503.812	2016.04
	503.904	470.444	503.904	1425.78	503.904	1579.65	503.904	2002.18
	503.996	484.527	503.996	1435.29	503.996	1572.14	503.996	1971.02
	504.088	474.966	504.088	1400.71	504.088	1500.83	504.088	1970.7
	504.18	485.269	504.18	1389.83	504.18	1548.5	504.18	1982.56
	504.272	488.723	504.272	1381.45	504.272	1547.32	504.272	1990.6
	504.364	484.139	504.364	1417.67	504.364	1525.73	504.364	1975.62
	504.456	473.064	504.456	1441.68	504.456	1544.45	504.456	1946.34
	504.548	473.064	504.548	1340.74	504.548	1527.55	504.548	1923.8
	504.64	473.064	504.64	1403.45	504.64	1527.55	504.64	2008.04
	504.732	473.064	504.732	1403.45	504.732	1527.55	504.732	1878.15
	504.824	473.064	504.824	1340.74	504.824	1502.05	504.824	1923.8
	504.916	473.064	504.916	1397.29	504.916	1505.82	504.916	1938.21
	505.008	473.064	505.008	1383.71	505.008	1478.34	505.008	1902.1
	505.1	473.064	505.1	1334.83	505.1	1538.84	505.1	1875.2
	505.192	447.788	505.192	1338.95	505.192	1473.15	505.192	1888.07
	505.284	440.143	505.284	1357.81	505.284	1503.19	505.284	1848.35
	505.376	440.437	505.376	1352.98	505.376	1521.76	505.376	1846.01
	505.468	442.96	505.468	1332.95	505.468	1494.79	505.468	1880.16
	505.56	459.294	505.56	1309.81	505.56	1473.5	505.56	1883.33
	505.652	458.293	505.652	1323.59	505.652	1455.8	505.652	1920.08
	505.744	431.157	505.744	1306.76	505.744	1452.29	505.744	1889.71
	505.836	451.548	505.836	1315.2	505.836	1437.18	505.836	1849.34
	505.928	438.613	505.928	1303.29	505.928	1450.87	505.928	1829.63
	506.02	436.552	506.02	1292.54	506.02	1445.34	506.02	1841.48
	506.112	425.12	506.112	1295.28	506.112	1465.68	506.112	1830
	506.204	407.106	506.204	1248.54	506.204	1427.18	506.204	1796.04
	506.296	415.849	506.296	1244.22	506.296	1401.5	506.296	1798.27
	506.388	419.752	506.388	1268.47	506.388	1415.95	506.388	1796.34
	506.48	434.936	506.48	1256.49	506.48	1418.99	506.48	1746.48
	506.572	444.095	506.572	1260.08	506.572	1419.56	506.572	1789.06
	506.664	431.62	506.664	1261.66	506.664	1414.35	506.664	1782.1
	506.756	422.934	506.756	1237.26	506.756	1378.91	506.756	1751.05
	506.848	421.414	506.848	1221.98	506.848	1361.64	506.848	1782.26
	506.94	417.34	506.94	1245.67	506.94	1385.1	506.94	1775.5
	507.032	415.586	507.032	1242.8	507.032	1385.99	507.032	1768.91
	507.124	437.923	507.124	1229.5	507.124	1365.17	507.124	1798.18
	507.216	436.322	507.216	1208.88	507.216	1364.33	507.216	1815.96
	507.308	432.165	507.308	1232.89	507.308	1361.47	507.308	1741.12
	507.4	413.404	507.4	1233.74	507.4	1358.39	507.4	1731.99
	507.492	417.103	507.492	1232.61	507.492	1336.3	507.492	1713.45
	507.584	413.102	507.584	1210.49	507.584	1324.54	507.584	1723.1
	507.676	413.552	507.676	1202.16	507.676	1342.35	507.676	1737.65
	507.768	420.453	507.768	1198.68	507.768	1340.25	507.768	1708.12
	507.86	406.781	507.86	1183.65	507.86	1306.75	507.86	1677.85
	507.952	425.745	507.952	1177.24	507.952	1328.88	507.952	1696.24
	508.044	420.776	508.044	1171.92	508.044	1320.79	508.044	1743.14
	508.136	420.344	508.136	1161.95	508.136	1324.59	508.136	1724.06
	508.228	405.764	508.228	1199.54	508.228	1339.32	508.228	1749.92
	508.32	405.764	508.32	1144.38	508.32	1319.43	508.32	1699.34
	508.412	405.764	508.412	1144.38	508.412	1319.43	508.412	1699.34
	508.504	405.764	508.504	1144.38	508.504	1319.43	508.504	1699.34
	508.596	405.764	508.596	1144.38	508.596	1319.43	508.596	1699.34
	508.688	405.764	508.688	1144.38	508.688	1280.57	508.688	1699.34
	508.78	405.764	508.78	1136.46	508.78	1314.36	508.78	1753.47
	508.872	405.764	508.872	1177.54	508.872	1302.27	508.872	1697.49
	508.964	429.583	508.964	1124.74	508.964	1263.95	508.964	1676.05
	509.056	396.652	509.056	1121.15	509.056	1255.12	509.056	1637.67
	509.148	387.415	509.148	1119.55	509.148	1264.28	509.148	1618.15
	509.24	378.964	509.24	1106.7	509.24	1292.5	509.24	1627.86
	509.332	389.451	509.332	1127.82	509.332	1278.02	509.332	1620.96
	509.424	409.972	509.424	1100.02	509.424	1240.44	509.424	1617.85
	509.516	398.734	509.516	1086.98	509.516	1255.52	509.516	1614.37
	509.608	387.927	509.608	1100.05	509.608	1234.07	509.608	1593.78
	509.7	384.002	509.7	1074.32	509.7	1207.25	509.7	1556.4
	509.792	381.007	509.792	1072.92	509.792	1216.08	509.792	1533.73
	509.884	380.872	509.884	1063.87	509.884	1213.45	509.884	1525.34
	509.976	363.338	509.976	1058.19	509.976	1217.83	509.976	1552.25
	510.068	365.057	510.068	1074.26	510.068	1216.13	510.068	1569.87
	510.16	380.327	510.16	1074.37	510.16	1192.43	510.16	1535.1
	510.252	379.902	510.252	1061.26	510.252	1198.59	510.252	1517.93
	510.344	380.735	510.344	1040.82	510.344	1202.16	510.344	1532.67
	510.436	368.727	510.436	1019.61	510.436	1207.97	510.436	1525.48
	510.528	363.273	510.528	1027.97	510.528	1204.71	510.528	1513.86
	510.62	369.099	510.62	1040.92	510.62	1192.37	510.62	1510.46
	510.712	377.753	510.712	1041.07	510.712	1178.19	510.712	1501.05
	510.804	390.493	510.804	1019.48	510.804	1177.38	510.804	1521.65
	510.896	380.755	510.896	1015.25	510.896	1167.23	510.896	1540.97
	510.988	368.051	510.988	1013.6	510.988	1163.43	510.988	1515.41
	511.08	361.523	511.08	1004.02	511.08	1170.98	511.08	1493.8
	511.172	358.088	511.172	1011.46	511.172	1167.51	511.172	1494.9
	511.264	349.271	511.264	1007.42	511.264	1169.52	511.264	1498.25
	511.356	344.236	511.356	985.375	511.356	1151.41	511.356	1466.43
	511.448	364.575	511.448	987.262	511.448	1138.7	511.448	1476.25
	511.541	355.469	511.541	1001.24	511.541	1136.67	511.541	1496.65
	511.633	355.647	511.633	979.474	511.633	1140.03	511.633	1490.13
	511.724	360.677	511.724	969.3	511.724	1143.68	511.724	1474.98
	511.817	353.277	511.817	964.243	511.817	1133.02	511.817	1464.84
	511.909	351.057	511.909	964.648	511.909	1124.77	511.909	1448.99
	512.001	334.971	512.001	982.363	512.001	1149.36	512.001	1441.81
	512.093	339.319	512.093	971.568	512.093	1130.53	512.093	1426.94
	512.185	345.454	512.185	967.657	512.185	1104.74	512.185	1407.84
	512.277	340.347	512.277	982.557	512.277	1104.85	512.277	1416.72
	512.369	333.223	512.369	969.893	512.369	1081.75	512.369	1419.87
	512.461	339.914	512.461	958.063	512.461	1082.37	512.461	1410.97
	512.553	348.456	512.553	946.206	512.553	1090.01	512.553	1401.07
	512.645	343.21	512.645	939.82	512.645	1097.96	512.645	1385.04
	512.737	334.749	512.737	940.144	512.737	1093.15	512.737	1396.81
	512.829	333.806	512.829	920.552	512.829	1079.74	512.829	1397.06
	512.921	350.951	512.921	911.476	512.921	1080.06	512.921	1390.84
	513.013	359.622	513.013	921.113	513.013	1082.47	513.013	1379.41
	513.105	348.713	513.105	910.717	513.105	1060.02	513.105	1377.53
	513.197	325.909	513.197	912.498	513.197	1046.69	513.197	1369.41
	513.289	332.66	513.289	930.967	513.289	1048.7	513.289	1369.87
	513.381	356.446	513.381	910.546	513.381	1057.54	513.381	1385.18
	513.473	342.487	513.473	919.536	513.473	1052.45	513.473	1393.12
	513.565	316.772	513.565	931.078	513.565	1047.1	513.565	1384.14
	513.657	316.383	513.657	901.512	513.657	1066.54	513.657	1326.72
	513.749	324.868	513.749	901.238	513.749	1057.59	513.749	1331.2
	513.841	330.605	513.841	905.329	513.841	1057.44	513.841	1328.27
	513.933	338.879	513.933	899.591	513.933	1009.66	513.933	1320.13
	514.025	321.375	514.025	901.121	514.025	1009.66	514.025	1319.6
	514.117	332.828	514.117	900.193	514.117	1048.19	514.117	1345.98
	514.209	359.667	514.209	895.503	514.209	1025.15	514.209	1327.59
	514.301	354.6	514.301	876.386	514.301	1010.09	514.301	1297.8
	514.393	348.34	514.393	885.395	514.393	1017.59	514.393	1279.72
	514.485	336.761	514.485	883.607	514.485	1017.01	514.485	1302.12
	514.577	323.094	514.577	880.187	514.577	1018.57	514.577	1310.4
	514.669	315.866	514.669	883.576	514.669	994.87	514.669	1293.68
	514.761	333.12	514.761	857.646	514.761	1021.06	514.761	1287.9
	514.853	318.868	514.853	842.294	514.853	1000.28	514.853	1313.44
	514.945	312.131	514.945	867.637	514.945	1004.93	514.945	1292.41
	515.037	316.145	515.037	870.967	515.037	1021.27	515.037	1273.5
	515.129	312.812	515.129	841.984	515.129	988.608	515.129	1273.34
	515.221	312.812	515.221	824.628	515.221	991.319	515.221	1221.09
	515.313	312.812	515.313	837.466	515.313	1002.49	515.313	1221.09
	515.405	312.812	515.405	837.466	515.405	991.319	515.405	1221.09
	515.497	312.812	515.497	837.466	515.497	1009.66	515.497	1221.09
	515.589	312.812	515.589	817.583	515.589	1020.45	515.589	1276.97
	515.681	312.812	515.681	846.841	515.681	984.531	515.681	1267.89
	515.773	312.812	515.773	842.521	515.773	978.451	515.773	1284.72
	515.865	321.634	515.865	828.589	515.865	961.243	515.865	1253.53
	515.957	324.351	515.957	826.801	515.957	982.163	515.957	1249.8
	516.049	304.712	516.049	805.449	516.049	975.83	516.049	1246.78
	516.141	307.515	516.141	801.833	516.141	988.456	516.141	1229.68
	516.233	320.355	516.233	808.188	516.233	977.07	516.233	1221.25
	516.325	302.826	516.325	831.69	516.325	941.059	516.325	1207.6
	516.417	299.583	516.417	799.022	516.417	963.235	516.417	1236.53
	516.509	311.337	516.509	800.644	516.509	942.017	516.509	1226.86
	516.601	311	516.601	794.11	516.601	940.833	516.601	1211.73
	516.693	305.362	516.693	812.656	516.693	926.316	516.693	1199.47
	516.785	300.946	516.785	804.729	516.785	945.137	516.785	1187.4
	516.877	314.06	516.877	776.4	516.877	940.631	516.877	1194.92
	516.969	324.574	516.969	782.201	516.969	967.185	516.969	1180.69
	517.061	312.944	517.061	797.095	517.061	956.887	517.061	1202.76
	517.153	313.496	517.153	787.203	517.153	913.469	517.153	1208.12
	517.245	303.267	517.245	765.41	517.245	918.829	517.245	1130.18
	517.337	292.725	517.337	787.815	517.337	909.617	517.337	1174.13
	517.429	291.998	517.429	793.524	517.429	912.511	517.429	1170.69
	517.521	296.415	517.521	739.851	517.521	926.232	517.521	1222.78
	517.613	301.435	517.613	784.805	517.613	927.557	517.613	1183.98
	517.705	292.618	517.705	776.363	517.705	911.847	517.705	1170.05
	517.797	296.35	517.797	771.916	517.797	896.356	517.797	1175.19
	517.889	275.216	517.889	736.604	517.889	882.146	517.889	1149.81
	517.981	285.334	517.981	734.292	517.981	900.681	517.981	1163.72
	518.073	280.901	518.073	749.719	518.073	920.261	518.073	1199.79
	518.165	282.781	518.165	744.499	518.165	912.593	518.165	1175.53
	518.257	278.607	518.257	754.412	518.257	907.816	518.257	1172.98
	518.349	294.36	518.349	756.534	518.349	904.696	518.349	1180.31
	518.441	292.451	518.441	752.99	518.441	878.96	518.441	1141.09
	518.533	282.022	518.533	740.734	518.533	893.779	518.533	1165.42
	518.625	297.635	518.625	763.537	518.625	857.682	518.625	1125.75
	518.717	285.71	518.717	769.315	518.717	913.647	518.717	1110.04
	518.809	294.123	518.809	736.079	518.809	894.187	518.809	1107.2
	518.901	290.183	518.901	752.343	518.901	898.96	518.901	1122.06
	518.993	280.625	518.993	722.491	518.993	895.629	518.993	1143.8
	519.085	278.149	519.085	717.749	519.085	848.933	519.085	1104.28
	519.177	280.902	519.177	754.793	519.177	907.449	519.177	1105.87
	519.269	290.63	519.269	726.838	519.269	867.215	519.269	1120.45
	519.361	293.924	519.361	746.815	519.361	834.508	519.361	1102.71
	519.453	285.71	519.453	772.818	519.453	857.666	519.453	1116.61
	519.545	304.58	519.545	695.45	519.545	846.675	519.545	1085.79
	519.637	294.189	519.637	734.818	519.637	851.303	519.637	1086.02
	519.729	294.005	519.729	757.294	519.729	891.891	519.729	1123.57
	519.821	283.071	519.821	701.924	519.821	849.671	519.821	1103.17
	519.913	283.993	519.913	710.545	519.913	827.408	519.913	1105.03
	520.005	278.064	520.005	706.505	520.005	832.431	520.005	1107.1
	520.097	291.849	520.097	698.666	520.097	840.608	520.097	1120.39
	520.189	279.525	520.189	710.209	520.189	860.218	520.189	1064.84
	520.281	253.552	520.281	748.618	520.281	850.675	520.281	1112.64
	520.373	279.105	520.373	708.222	520.373	862.738	520.373	1096.07
	520.465	284.165	520.465	696.702	520.465	839.626	520.465	1096.37
	520.557	290.073	520.557	673.602	520.557	819.54	520.557	1051.93
	520.649	292.217	520.649	677.023	520.649	846.056	520.649	1097.73
	520.741	278.173	520.741	709.231	520.741	817.557	520.741	1090.57
	520.833	299.784	520.833	719.686	520.833	803.299	520.833	1064.35
	520.925	280.614	520.925	674.705	520.925	817.048	520.925	1068.54
	521.017	276.476	521.017	692.775	521.017	799.856	521.017	1047.62
	521.109	284.671	521.109	695.367	521.109	831.043	521.109	1056.22
	521.201	293.508	521.201	683.675	521.201	803.182	521.201	1059.07
	521.293	286.989	521.293	707.265	521.293	813.679	521.293	1062.95
	521.385	267.18	521.385	692.254	521.385	827.37	521.385	1089.81
	521.477	271.57	521.477	669.689	521.477	825.891	521.477	1045.83
	521.569	281.756	521.569	662.577	521.569	812.892	521.569	1016.03
	521.661	242.856	521.661	665.899	521.661	814.273	521.661	1011.51
	521.753	279.143	521.753	683.129	521.753	794.502	521.753	1040.67
	521.845	252.219	521.845	666.928	521.845	830.915	521.845	1047.32
	521.937	261.352	521.937	677.969	521.937	809.76	521.937	1052.85
	522.029	258.399	522.029	679.164	522.029	787.917	522.029	1024.16
	522.121	262.84	522.121	664.586	522.121	802.109	522.121	1019.38
	522.213	268.996	522.213	661.913	522.213	787.185	522.213	1022.84
	522.305	270.302	522.305	644.185	522.305	782.345	522.305	1026.73
	522.397	275.063	522.397	656.571	522.397	792.246	522.397	1020.43
	522.49	283.044	522.49	641.098	522.49	777.463	522.49	1025.91
	522.581	261.945	522.581	639.423	522.581	737.828	522.581	1032.74
	522.674	257.073	522.674	643.317	522.674	770.38	522.674	996.663
	522.765	274.436	522.765	659.767	522.765	789.021	522.765	1009.36
	522.858	260.212	522.858	647.487	522.858	748.488	522.858	986.664
	522.95	251.063	522.95	626.6	522.95	759.807	522.95	980.258
	523.042	275.788	523.042	623.364	523.042	787.157	523.042	986.059
	523.134	270.131	523.134	612.793	523.134	790.764	523.134	961.985
	523.226	261.647	523.226	632.536	523.226	792.99	523.226	995.341
	523.318	252.238	523.318	628.946	523.318	786.538	523.318	1004.83
	523.41	254.024	523.41	630.554	523.41	763.728	523.41	964.206
	523.502	280.863	523.502	642.076	523.502	784.665	523.502	992.191
	523.594	282.992	523.594	641.273	523.594	757.912	523.594	985.159
	523.686	268.736	523.686	628.676	523.686	758.484	523.686	990.646
	523.778	276.021	523.778	621.62	523.778	768.062	523.778	962.185
	523.87	278.446	523.87	621.755	523.87	755.004	523.87	981.16
	523.962	253.488	523.962	620.852	523.962	779.78	523.962	975.041
	524.054	265.653	524.054	654.914	524.054	783.079	524.054	958.058
	524.146	264.939	524.146	659.037	524.146	733.865	524.146	968.87
	524.238	270.722	524.238	618.604	524.238	746.922	524.238	979.912
	524.33	262.044	524.33	626.072	524.33	749.694	524.33	981.247
	524.422	243.664	524.422	631.219	524.422	755.29	524.422	991.272
	524.514	248.593	524.514	630.009	524.514	747.624	524.514	967.624
	524.606	248.319	524.606	621.092	524.606	770.854	524.606	942.955
	524.698	254.607	524.698	616.747	524.698	743.674	524.698	946.534
	524.79	255.949	524.79	609.146	524.79	749.557	524.79	955.987
	524.882	270.483	524.882	607.181	524.882	744.199	524.882	951.833
	524.974	255.342	524.974	626.649	524.974	750.979	524.974	955.867
	525.066	255.351	525.066	635.94	525.066	740.069	525.066	952.461
	525.158	256.318	525.158	634.336	525.158	743.512	525.158	941.702
	525.25	258.835	525.25	621.822	525.25	733.147	525.25	937.74
	525.342	267.527	525.342	613.25	525.342	726.244	525.342	949.884
	525.434	267.526	525.434	626.993	525.434	729.808	525.434	957.023
	525.526	256.778	525.526	591.926	525.526	735.967	525.526	964.28
	525.618	258.182	525.618	583.622	525.618	729.561	525.618	961.766
	525.71	259.462	525.71	583.51	525.71	752.601	525.71	928.072
	525.802	256.683	525.802	603.991	525.802	709.209	525.802	930.37
	525.894	271.603	525.894	612.907	525.894	729.503	525.894	935.438
	525.986	269.106	525.986	591.015	525.986	734.314	525.986	944.961
	526.078	254.959	526.078	585.84	526.078	731.019	526.078	947.065
	526.17	252.183	526.17	588.174	526.17	720.876	526.17	937.19
	526.262	251.17	526.262	590.119	526.262	708.214	526.262	945.002
	526.354	254.041	526.354	581.198	526.354	707.781	526.354	937.665
	526.446	251.575	526.446	588.565	526.446	710.176	526.446	934.381
	526.538	268.817	526.538	606.895	526.538	709.868	526.538	951.605
	526.63	257.626	526.63	592.629	526.63	709.209	526.63	908.274
	526.722	257.626	526.722	592.629	526.722	736.165	526.722	949.117
	526.814	257.626	526.814	592.629	526.814	733.8	526.814	908.274
	526.906	257.626	526.906	592.629	526.906	744.207	526.906	969.174
	526.998	257.626	526.998	592.629	526.998	709.209	526.998	908.274
	527.09	257.626	527.09	592.629	527.09	733.8	527.09	963.819
	527.182	257.626	527.182	592.629	527.182	709.209	527.182	949.117
	527.274	257.626	527.274	592.629	527.274	732.339	527.274	954.878
	527.366	276.853	527.366	609.624	527.366	724.842	527.366	926.255
	527.458	256.962	527.458	595.51	527.458	733.901	527.458	923.298
	527.55	252.44	527.55	586.624	527.55	741.925	527.55	909.781
	527.642	245.781	527.642	596.205	527.642	720.083	527.642	903.608
	527.734	246.822	527.734	593.937	527.734	688.782	527.734	909.245
	527.826	250.958	527.826	581.549	527.826	701.231	527.826	922.247
	527.918	251.582	527.918	583.435	527.918	666.592	527.918	936.499
	528.01	249.172	528.01	583.948	528.01	697.946	528.01	915.575
	528.102	249.275	528.102	583.83	528.102	685.308	528.102	891.732
	528.194	252.606	528.194	570.427	528.194	685.611	528.194	906.447
	528.286	254.041	528.286	549.973	528.286	684.542	528.286	905.857
	528.378	256.203	528.378	558.224	528.378	684.827	528.378	889.535
	528.47	256.283	528.47	569.721	528.47	666.592	528.47	876.365
	528.562	251.89	528.562	579.032	528.562	666.592	528.562	888.742
	528.654	247.043	528.654	565.31	528.654	666.592	528.654	896.943
	528.746	248.476	528.746	553.336	528.746	678.271	528.746	895.567
	528.838	245.517	528.838	553.502	528.838	698.617	528.838	879.536
	528.93	239.942	528.93	569.891	528.93	666.592	528.93	881.789
	529.022	237.793	529.022	563.14	529.022	688.194	529.022	889.735
	529.114	237.416	529.114	568.354	529.114	679.911	529.114	894.816
	529.206	238.695	529.206	558.468	529.206	682.844	529.206	904.154
	529.298	241.353	529.298	548.744	529.298	666.592	529.298	868.112
	529.39	244.368	529.39	556.966	529.39	684.765	529.39	867.072
	529.482	251.363	529.482	557.105	529.482	684.856	529.482	870.423
	529.574	259.08	529.574	566.477	529.574	669.136	529.574	863.365
	529.666	247.156	529.666	561.238	529.666	683.01	529.666	863.747
	529.758	248.593	529.758	554.702	529.758	665.82	529.758	862.657
	529.85	241.297	529.85	543.687	529.85	665.416	529.85	850.636
	529.942	244.752	529.942	520.888	529.942	646.101	529.942	859.686
	530.034	249.77	530.034	549.771	530.034	651.503	530.034	882.647
	530.126	254.63	530.126	545.089	530.126	662.542	530.126	859.04
	530.218	257.067	530.218	539.211	530.218	644.809	530.218	860.386
	530.31	247.153	530.31	564.785	530.31	670.006	530.31	851.14
	530.402	236.723	530.402	569.632	530.402	644.377	530.402	854.506
	530.494	248.42	530.494	565.069	530.494	651.526	530.494	834.697
	530.586	242.835	530.586	552.794	530.586	659.739	530.586	828.932
	530.678	243.855	530.678	540.707	530.678	659.206	530.678	830.438
	530.77	243.785	530.77	530.389	530.77	658.019	530.77	833.732
	530.862	237.91	530.862	538.809	530.862	665.962	530.862	859.341
	530.954	241.746	530.954	567.685	530.954	634.024	530.954	824.664
	531.046	255.862	531.046	556.158	531.046	643.888	531.046	804.03
	531.138	250.57	531.138	536.738	531.138	651.629	531.138	830.2
	531.23	241.882	531.23	516.997	531.23	661.851	531.23	838.464
	531.322	242.699	531.322	532.369	531.322	639.225	531.322	832.203
	531.414	243.271	531.414	522.334	531.414	652.789	531.414	837.171
	531.506	234.226	531.506	538.708	531.506	638.346	531.506	857.555
	531.598	244.701	531.598	528.881	531.598	643.369	531.598	838.428
	531.69	248.927	531.69	534.342	531.69	630.187	531.69	838.668
	531.782	228.99	531.782	519.935	531.782	666.915	531.782	854.839
	531.874	243.117	531.874	532.289	531.874	644.377	531.874	808.274
	531.966	242.802	531.966	523.8	531.966	649.337	531.966	807.368
	532.058	260.413	532.058	562.653	532.058	639.179	532.058	833.746
	532.15	252.744	532.15	520.917	532.15	619.897	532.15	811.431
	532.242	247.695	532.242	535.096	532.242	614.594	532.242	841.993
	532.334	208.135	532.334	539.722	532.334	645.322	532.334	827.088
	532.426	245.307	532.426	539.045	532.426	639.382	532.426	813.876
	532.518	243.878	532.518	528.096	532.518	631.91	532.518	841.531
	532.61	239.552	532.61	526.021	532.61	639.433	532.61	836.419
	532.702	241.945	532.702	537.863	532.702	620.033	532.702	823.68
	532.794	250.516	532.794	532.443	532.794	647.854	532.794	841.127
	532.886	242.778	532.886	507.65	532.886	630.629	532.886	825.809
	532.978	240.291	532.978	515.325	532.978	642.403	532.978	838.723
	533.07	243.962	533.07	530.14	533.07	650.817	533.07	825.373
	533.162	231.729	533.162	536.643	533.162	632.099	533.162	796.866
	533.254	243.68	533.254	526.303	533.254	613.884	533.254	793.671
	533.346	243.534	533.346	549.201	533.346	649.153	533.346	841.176
	533.438	243.534	533.438	529.612	533.438	644.377	533.438	814.472
	533.531	243.534	533.531	529.612	533.531	644.377	533.531	814.472
	533.622	243.534	533.622	529.612	533.622	644.377	533.622	814.472
	533.715	243.534	533.715	529.612	533.715	644.377	533.715	814.472
	533.807	243.534	533.807	529.612	533.807	636.384	533.807	814.472
	533.899	243.534	533.899	529.612	533.899	637.3	533.899	814.472
	533.991	243.534	533.991	529.612	533.991	637.3	533.991	814.472
	534.083	243.534	534.083	529.612	534.083	638.116	534.083	814.472
	534.175	243.534	534.175	554.774	534.175	636.454	534.175	836.007
	534.267	243.705	534.267	528.464	534.267	640.617	534.267	821.018
	534.359	236.927	534.359	520.23	534.359	608.932	534.359	792.298
	534.451	250.635	534.451	510.415	534.451	606.949	534.451	819.585
	534.543	244.86	534.543	518.552	534.543	644.641	534.543	790.342
	534.635	252.778	534.635	516.492	534.635	611.524	534.635	788.896
	534.727	227.017	534.727	535.048	534.727	615.207	534.727	805.851
	534.819	237.058	534.819	523.974	534.819	612.356	534.819	818.597
	534.911	237.257	534.911	497.743	534.911	586.437	534.911	807.285
	535.003	241.585	535.003	505.042	535.003	596.652	535.003	791.847
	535.095	258.361	535.095	501.777	535.095	596.831	535.095	822.147
	535.187	230.655	535.187	524.564	535.187	625.39	535.187	789.282
	535.279	228.029	535.279	524.706	535.279	592.709	535.279	786.996
	535.371	229.588	535.371	492.509	535.371	597.803	535.371	784.952
	535.463	240.817	535.463	498.742	535.463	628.149	535.463	791.426
	535.555	250.065	535.555	509.946	535.555	573.721	535.555	781.732
	535.647	241.686	535.647	510.783	535.647	589.022	535.647	796.84
	535.739	229.518	535.739	510.084	535.739	603.234	535.739	802.048
	535.831	251.176	535.831	507.866	535.831	623.554	535.831	753.338
	535.923	248.762	535.923	510.493	535.923	605.674	535.923	783.307
	536.015	235.378	536.015	507.299	536.015	595.628	536.015	793.767
	536.107	238.829	536.107	524.5	536.107	581.808	536.107	771.328
	536.199	245.543	536.199	485.761	536.199	589.539	536.199	774.288
	536.291	247.292	536.291	474.308	536.291	611.628	536.291	778.6
	536.383	254.82	536.383	480.797	536.383	618.807	536.383	789.597
	536.475	241.191	536.475	502.987	536.475	608.716	536.475	778.621
	536.567	239.979	536.567	489.215	536.567	590.446	536.567	813.06
	536.659	238.011	536.659	497.803	536.659	596.321	536.659	796.181
	536.751	245.218	536.751	505.273	536.751	608.124	536.751	789.63
	536.843	233.012	536.843	497.053	536.843	575.804	536.843	789.826
	536.935	237.875	536.935	506.491	536.935	584.36	536.935	770.379
	537.027	245.784	537.027	495.845	537.027	598.33	537.027	781.621
	537.119	249.08	537.119	489.018	537.119	605.883	537.119	783.883
	537.211	238.998	537.211	501.1	537.211	598.204	537.211	786.411
	537.303	240.015	537.303	498.146	537.303	588.09	537.303	793.287
	537.395	239.3	537.395	512.891	537.395	620.006	537.395	797.72
	537.487	238.49	537.487	498.779	537.487	597.803	537.487	814.472
	537.579	236.742	537.579	498.779	537.579	597.803	537.579	814.472
	537.671	236.742	537.671	498.779	537.671	597.803	537.671	789.841
	537.763	236.742	537.763	498.779	537.763	597.803	537.763	789.841
	537.855	236.742	537.855	495.696	537.855	597.803	537.855	789.841
	537.947	236.742	537.947	495.696	537.947	597.803	537.947	791.516
	538.039	236.742	538.039	495.696	538.039	597.803	538.039	792.233
	538.131	236.742	538.131	495.696	538.131	597.803	538.131	763.865
	538.223	236.742	538.223	495.696	538.223	597.803	538.223	763.865
	538.315	236.742	538.315	495.696	538.315	597.803	538.315	763.865
	538.407	236.742	538.407	495.696	538.407	588.994	538.407	806.212
	538.499	241.668	538.499	513.84	538.499	593.78	538.499	757.534
	538.591	232.089	538.591	494.798	538.591	569.718	538.591	723.1
	538.683	234.404	538.683	494.789	538.683	581.518	538.683	757.191
	538.775	238.137	538.775	494.635	538.775	583.159	538.775	770.641
	538.867	238.057	538.867	490.035	538.867	575.441	538.867	759.816
	538.959	226.561	538.959	504.005	538.959	570.31	538.959	748.951
	539.051	241.491	539.051	499.978	539.051	567.684	539.051	755.459
	539.143	241.525	539.143	494.569	539.143	582.936	539.143	753.363
	539.235	222.155	539.235	491.228	539.235	585.067	539.235	756.029
	539.327	220.643	539.327	484.623	539.327	561.232	539.327	751.097
	539.419	229.74	539.419	490.153	539.419	574.302	539.419	733.916
	539.511	226.787	539.511	491.447	539.511	584.39	539.511	757.399
	539.603	229.84	539.603	494.441	539.603	560.09	539.603	764.376
	539.695	231.751	539.695	488.823	539.695	559.85	539.695	739.155
	539.787	225.828	539.787	491.644	539.787	578.677	539.787	729
	539.879	227.296	539.879	482.177	539.879	565.477	539.879	745.68
	539.971	233.289	539.971	467.457	539.971	552.473	539.971	748.944
	540.063	228.655	540.063	476.768	540.063	572.052	540.063	744.759
	540.155	218.998	540.155	483.852	540.155	560.528	540.155	743.367
	540.247	219.946	540.247	471.614	540.247	547.369	540.247	748.505
	540.339	229.608	540.339	473.938	540.339	559.985	540.339	735.496
	540.431	230.115	540.431	473.574	540.431	567.932	540.431	725.356
	540.523	233.163	540.523	477.258	540.523	551.53	540.523	728.576
	540.615	235.462	540.615	463.222	540.615	569.689	540.615	727.512
	540.707	235.937	540.707	466.772	540.707	580.64	540.707	738.845
	540.799	233.515	540.799	458.794	540.799	552.061	540.799	718.48
	540.891	223.971	540.891	452.379	540.891	529.143	540.891	706.202
	540.983	228.131	540.983	462.983	540.983	544.957	540.983	726.57
	541.075	223.433	541.075	470.815	541.075	554.151	541.075	740.3
	541.167	225.341	541.167	459.818	541.167	555.801	541.167	734.323
	541.259	217.818	541.259	454.186	541.259	565.254	541.259	707.99
	541.351	220.882	541.351	464.111	541.351	569.812	541.351	704.883
	541.443	232.979	541.443	467.11	541.443	564.567	541.443	729.175
	541.535	234.525	541.535	464.385	541.535	573.381	541.535	741.143
	541.627	225.791	541.627	438.55	541.627	553.182	541.627	713.822
	541.719	213.965	541.719	453.742	541.719	525.082	541.719	718.92
	541.811	213.541	541.811	478.825	541.811	529.08	541.811	710.708
	541.903	213.873	541.903	470.434	541.903	525.728	541.903	689.056
	541.995	211.363	541.995	456.497	541.995	553.037	541.995	714.729
	542.087	212.872	542.087	451.954	542.087	561.603	542.087	702.601
	542.179	218.191	542.179	448.4	542.179	543.498	542.179	721.352
	542.271	214.939	542.271	448.234	542.271	545.865	542.271	721.555
	542.363	210.448	542.363	470.407	542.363	538.705	542.363	691.861
	542.455	211.957	542.455	447.901	542.455	562.283	542.455	682.713
	542.547	203.75	542.547	443.654	542.547	546.654	542.547	688.712
	542.639	221.032	542.639	439.575	542.639	529.755	542.639	691.915
	542.731	217.36	542.731	440.897	542.731	520.549	542.731	697.21
	542.823	223.846	542.823	438.945	542.823	553.93	542.823	694.971
	542.915	218.006	542.915	456.028	542.915	535.964	542.915	706.017
	543.007	214.849	543.007	454.341	543.007	538.73	543.007	687.103
	543.099	217.964	543.099	423.434	543.099	519.544	543.099	689.275
	543.191	200.35	543.191	433.133	543.191	542.078	543.191	707.591
	543.283	212.398	543.283	421.413	543.283	523.357	543.283	685.777
	543.375	210.101	543.375	462.713	543.375	545.733	543.375	687.572
	543.467	211.3	543.467	471.972	543.467	527.672	543.467	719.516
	543.559	208.801	543.559	447.127	543.559	513.367	543.559	685.359
	543.651	220.353	543.651	446.215	543.651	524.86	543.651	673.968
	543.743	224.259	543.743	426.135	543.743	549.111	543.743	691.668
	543.835	216.125	543.835	412.298	543.835	525.068	543.835	685.817
	543.927	229.574	543.927	430.162	543.927	518.399	543.927	691.826
	544.019	204.876	544.019	446.546	544.019	516.197	544.019	703.627
	544.111	213.047	544.111	422.48	544.111	527.58	544.111	687.014
	544.203	208.633	544.203	419.431	544.203	542.595	544.203	712.35
	544.295	212.366	544.295	412.528	544.295	519.667	544.295	671.272
	544.388	191.758	544.388	434.04	544.388	521.06	544.388	681.078
	544.479	199.408	544.479	420.426	544.479	508.157	544.479	703.116
	544.572	218.458	544.572	431.29	544.572	542.135	544.572	700.243
	544.664	221.386	544.664	418.824	544.664	552.845	544.664	702.986
	544.755	217.111	544.755	453.093	544.755	535.246	544.755	685.086
	544.848	203.62	544.848	402.226	544.848	540.992	544.848	679.317
	544.94	209.338	544.94	458.285	544.94	508.207	544.94	681.675
	545.032	207.314	545.032	434.68	545.032	510.979	545.032	670.231
	545.124	206.378	545.124	439.082	545.124	510.35	545.124	687.942
	545.216	220.493	545.216	404.175	545.216	528.115	545.216	668.91
	545.308	206.577	545.308	404.766	545.308	501.761	545.308	679.948
	545.4	186.371	545.4	432.951	545.4	502.61	545.4	699.937
	545.492	198.456	545.492	429.794	545.492	549.075	545.492	695.132
	545.584	217.059	545.584	435.696	545.584	547.46	545.584	674.799
	545.676	214.845	545.676	441.546	545.676	532.9	545.676	666.244
	545.768	215.323	545.768	400.954	545.768	523.564	545.768	686.271
	545.86	196.277	545.86	417.917	545.86	521.438	545.86	666.872
	545.952	210.552	545.952	410.157	545.952	528.9	545.952	673.672
	546.044	220.401	546.044	415.275	546.044	520.36	546.044	686.318
	546.136	204.677	546.136	416.921	546.136	514.369	546.136	674.859
	546.228	204.943	546.228	427.188	546.228	528.795	546.228	672.545
	546.32	198.888	546.32	434.048	546.32	517.143	546.32	691.329
	546.412	203.076	546.412	423.286	546.412	509.764	546.412	682.782
	546.504	208.286	546.504	423.125	546.504	500.954	546.504	680.148
	546.596	203.307	546.596	437.394	546.596	517.927	546.596	671.254
	546.688	211.411	546.688	432.904	546.688	509.614	546.688	656.063
	546.78	204.101	546.78	428.471	546.78	502.238	546.78	667.323
	546.872	210.632	546.872	424.383	546.872	482.088	546.872	664.606
	546.964	206.079	546.964	404.437	546.964	484.607	546.964	650.711
	547.056	216.241	547.056	401.489	547.056	503.152	547.056	679.056
	547.148	205.677	547.148	427.516	547.148	509.055	547.148	682.959
	547.24	186.685	547.24	418.128	547.24	512.151	547.24	635.715
	547.332	192.897	547.332	434.962	547.332	508.969	547.332	668.308
	547.424	201.978	547.424	429.865	547.424	484.161	547.424	677.891
	547.516	208.882	547.516	413.802	547.516	492.472	547.516	655.068
	547.608	205.122	547.608	428.123	547.608	495.88	547.608	653.603
	547.7	196.563	547.7	420.29	547.7	490.355	547.7	652.411
	547.792	201.583	547.792	403.346	547.792	500.114	547.792	655.924
	547.884	204.69	547.884	412.278	547.884	500.789	547.884	643.029
	547.976	212.835	547.976	411.109	547.976	487.441	547.976	651.399
	548.068	215.52	548.068	423.323	548.068	494.754	548.068	649.375
	548.16	208.459	548.16	424.354	548.16	499.412	548.16	654.197
	548.252	203.702	548.252	422.193	548.252	484.258	548.252	655.527
	548.344	200.209	548.344	409.363	548.344	500.836	548.344	636.504
	548.436	196.233	548.436	411.568	548.436	499.469	548.436	623.595
	548.528	199.634	548.528	411.313	548.528	502.54	548.528	643.557
	548.62	206.58	548.62	415.309	548.62	493.197	548.62	661.608
	548.712	186.345	548.712	411.584	548.712	497.836	548.712	641.936
	548.804	186.03	548.804	404.89	548.804	506.286	548.804	649.443
	548.896	194.093	548.896	408.535	548.896	497.491	548.896	637.288
	548.988	190.934	548.988	414.891	548.988	486.557	548.988	639.903
	549.08	193.849	549.08	423.802	549.08	514.602	549.08	658.681
	549.172	208.042	549.172	429.912	549.172	527.992	549.172	646.762
	549.264	209.646	549.264	428.604	549.264	513.012	549.264	643.084
	549.356	201.06	549.356	408.454	549.356	507.26	549.356	650.096
	549.448	198.701	549.448	402.671	549.448	503.442	549.448	644.3
	549.54	204.914	549.54	418.448	549.54	499.589	549.54	651.351
	549.632	195.054	549.632	426.228	549.632	492.328	549.632	658.736
	549.724	197.456	549.724	409.414	549.724	476.267	549.724	649.549
	549.816	206.869	549.816	411.447	549.816	488.627	549.816	649.553
	549.908	200.533	549.908	422.23	549.908	490.296	549.908	643.904
	550	202.342	550	416.679	550	486.513	550	633.562

## Sheet: Fig.S10
Fig.S9a	325R						Fig.S9b	350R						Fig.S9c	375R						Fig.S9b	400R
	wavelength	planar	66nm	100nm	112nm			wavelength	planar	66nm	100nm	112nm			wavelength	planar	66nm	100nm	112nm			wavelength	planar	66nm	100nm	112nm
	550	0.26845	-1.66347	-3.80479	-1.81217			550	-0.92569	-2.17854	-2.57093	-3.61262			550	-0.19941	-1.24211	0.01429	-4.15274			550	0.29854	-1.76884	-0.86948	-2.5143
	549	-0.46322	-2.21236	-4.57713	-2.87689			549	-0.23279	-1.57417	-2.92039	-3.03612			549	-0.95747	-1.11276	-1.65657	-5.485			549	0.19231	-1.69322	-0.38267	-2.24631
	548	-0.42984	-2.51803	-3.23922	-2.98997			548	0.24628	-1.63199	-2.69726	-3.18796			548	-0.72493	-1.13547	-2.19826	-4.66383			548	0.14397	-1.32938	-0.15005	-2.11385
	547	0.41786	-1.60708	-2.36008	-2.12183			547	0.11885	-1.11305	-2.35129	-2.60801			547	-0.26754	-1.26664	-1.08351	-3.36158			547	-0.0396	-1.29836	-0.12457	-2.2419
	546	1.02824	-0.77023	-2.95642	-1.54839			546	-0.35643	-1.17076	-2.33008	-2.33343			546	-0.12436	-0.5379	-0.74648	-2.75009			546	-0.09057	-1.16856	-0.35603	-2.27688
	545	0.323	-1.22983	-3.24524	-2.06192			545	-1.0528	-1.25401	-2.68479	-2.58075			545	-0.74848	-0.67687	-1.28941	-3.56578			545	-0.03657	-1.31398	-0.82798	-2.76193
	544	0.2482	-1.76001	-2.28809	-2.4895			544	-0.9434	-1.90518	-2.83056	-3.24347			544	-0.69463	-0.39638	-0.91064	-4.34277			544	0.00959	-1.4015	-0.57881	-2.9233
	543	0.08235	-1.51114	-2.14405	-2.11824			543	-0.11867	-1.21279	-2.57614	-3.91118			543	0.12877	-0.84458	-1.40917	-4.33513			543	0.14086	-1.43134	-0.22445	-3.05814
	542	0.48106	-0.99957	-2.93888	-0.70222			542	0.34671	-1.08724	-2.46295	-4.08488			542	0.847	-1.6438	-1.50839	-3.8201			542	0.23683	-1.40599	0.8306	-2.79013
	541	-0.05258	-1.65284	-2.85705	-1.75052			541	0.56769	-1.09295	-2.47831	-4.16717			541	0.40903	-1.26613	-1.12612	-3.58726			541	0.20296	-1.62879	0.35083	-2.62767
	540	0.02891	-1.47274	-3.1237	-1.73017			540	0.48048	-1.33201	-3.043	-4.10718			540	-0.33603	-0.58729	-1.20117	-3.31172			540	0.51851	-1.7209	0.33122	-2.17125
	539	0.90388	0.02066	-2.74493	-1.60816			539	0.41263	-1.69787	-2.8562	-4.07008			539	0.48256	-0.00594	0.12556	-2.8188			539	0.32942	-2.2418	-0.20356	-2.45724
	538	0.88101	-0.46519	-2.76416	-1.66147			538	0.44379	-1.56471	-2.84446	-3.62784			538	0.71552	-1.12348	-0.23095	-4.2109			538	0.0276	-2.21241	-0.12292	-2.53372
	537	0.14103	-1.19949	-3.72626	-1.11522			537	0.17225	-1.47142	-2.71259	-3.75995			537	0.28111	-0.86228	-0.8549	-4.03202			537	0.03877	-2.13213	-0.3364	-2.87558
	536	0.14018	-1.66208	-4.31003	-2.50152			536	-0.0615	-1.44228	-2.96629	-3.90264			536	-0.01395	-0.39325	-1.01673	-4.52611			536	0.39637	-2.05345	-0.12503	-2.90528
	535	-0.10309	-2.0686	-4.39286	-2.77294			535	-0.40494	-1.79388	-3.4244	-4.86274			535	0.04927	-1.3707	-1.6699	-5.45678			535	0.85323	-2.01648	-0.10509	-3.28885
	534	0.29484	-2.09304	-3.29225	-2.01792			534	-0.79018	-1.71964	-2.89521	-4.76934			534	0.9297	-1.47377	-1.79404	-4.28116			534	1.09833	-1.63574	0.02184	-2.8515
	533	0.37673	-1.85061	-2.62859	-2.28414			533	-1.0106	-1.95396	-3.14218	-4.59369			533	0.46316	-1.105	-0.54118	-3.43245			533	0.42232	-1.22524	-0.06541	-3.30134
	532	-0.30896	-2.84467	-4.26043	-2.90377			532	-0.91796	-1.73887	-3.27218	-4.61388			532	-0.81632	-0.99224	-1.28658	-4.29422			532	0.08168	-0.94909	-0.13292	-2.88861
	531	-0.4011	-3.30597	-4.65073	-3.21705			531	-0.5674	-1.89964	-3.64722	-4.82461			531	-0.776	-1.01283	-2.24368	-5.43687			531	-0.45224	-1.20303	-0.89894	-3.44492
	530	-0.46858	-2.51453	-4.59404	-2.57385			530	-0.5146	-1.50688	-3.54713	-5.1287			530	-0.67692	-0.79426	-2.60779	-6.22084			530	-0.47224	-1.88184	-1.44138	-3.55302
	529	0.00305	-1.87495	-4.23222	-1.71332			529	-0.25958	-1.35422	-3.20963	-4.86851			529	0.39541	-0.52137	-1.62318	-5.39712			529	-0.57214	-1.72504	-1.34944	-3.81219
	528	0.5088	-1.38635	-2.62304	-1.17765			528	-0.67187	-1.61686	-3.41927	-4.98035			528	1.54626	-0.33039	-0.71872	-4.45556			528	-0.83939	-1.9202	-1.52996	-4.23651
	527	0.77724	-1.562	-3.76352	-1.41887			527	-0.71434	-1.87305	-3.05313	-5.0136			527	0.76553	-0.25842	-1.74498	-4.61248			527	-0.92141	-1.81507	-1.19228	-4.32754
	526	0.39091	-1.6547	-4.52626	-2.23851			526	-0.81955	-2.17465	-2.83466	-5.69317			526	-0.30713	-1.4134	-2.62061	-4.84956			526	-0.74611	-2.33671	-1.45228	-4.19848
	525	0.76943	-1.85555	-4.76058	-2.45292			525	-0.49699	-1.65036	-2.51515	-5.56127			525	-0.29062	-1.75515	-1.28864	-5.33449			525	-0.63065	-2.00546	-1.20035	-3.56119
	524	-0.14418	-1.91156	-4.54937	-2.74161			524	-0.51008	-2.01352	-2.76105	-5.79481			524	-0.83736	-1.85883	-1.8546	-5.68893			524	-0.47042	-2.15818	-1.25772	-3.5065
	523	-0.10588	-1.46395	-4.13296	-2.77542			523	-0.37224	-2.06921	-3.03956	-5.91291			523	-0.45912	-1.48114	-2.10758	-5.64707			523	-0.65285	-1.92452	-0.91048	-3.67167
	522	1.43256	-1.83828	-3.90908	-2.05576			522	-0.45034	-2.14132	-3.35113	-6.01199			522	0.19923	-1.22693	-1.77493	-5.12904			522	-0.71342	-2.61772	-0.7691	-3.48737
	521	0.74755	-1.28932	-4.42924	-2.20438			521	0.12985	-1.64566	-3.11102	-6.25423			521	0.60012	-1.28713	-2.10182	-5.5523			521	-0.33892	-2.41289	-0.3751	-3.00373
	520	0.68148	-1.66771	-4.53172	-2.16598			520	-0.15528	-1.62052	-3.53033	-6.31906			520	0.45812	-1.16321	-1.56255	-6.07176			520	0.03694	-2.34024	-0.30697	-2.49391
	519	1.27122	-0.97979	-4.09703	-2.31902			519	-0.34197	-1.93076	-4.09715	-6.59417			519	0.24961	-0.35011	-0.98812	-5.35428			519	0.22305	-2.5451	-0.77317	-3.22862
	518	0.4569	-1.70128	-4.32836	-2.9955			518	-0.71496	-2.76431	-4.81348	-6.84193			518	0.12682	-1.28293	-1.82768	-5.88275			518	0.02173	-2.58721	-0.96619	-4.3551
	517	0.31057	-1.43591	-4.11144	-3.77045			517	-0.77266	-2.67542	-5.42445	-6.89186			517	0.48444	-1.17568	-1.72902	-5.76302			517	-0.30802	-2.63495	-1.33941	-5.02747
	516	0.4345	-1.78177	-4.34449	-4.87879			516	-0.65082	-2.48961	-5.38962	-7.931			516	0.63271	-1.32245	-1.96552	-6.62504			516	-0.35698	-2.53525	-1.5544	-5.37464
	515	0.66498	-1.89915	-5.12094	-3.62371			515	-0.05081	-2.23664	-5.2142	-8.49551			515	0.82371	-1.39466	-1.01025	-6.33622			515	-0.53888	-2.56892	-1.42535	-4.91435
	514	0.42869	-2.67967	-6.49226	-3.35724			514	0.0368	-2.10404	-4.91284	-8.56345			514	0.85925	-1.36459	-1.35438	-6.89384			514	-0.15044	-2.34192	-1.052	-4.69034
	513	0.71208	-2.71577	-6.35979	-3.415			513	-0.04483	-2.59989	-5.00843	-8.41797			513	0.5099	-0.37402	-2.14028	-7.38926			513	0.00558	-2.52092	-0.87194	-4.74549
	512	1.2576	-2.8026	-6.16563	-3.85357			512	0.03881	-2.46649	-4.96348	-7.97692			512	-0.36511	-1.23673	-3.00633	-7.97172			512	-0.07377	-2.31899	-0.58389	-5.02603
	511	1.571	-1.85913	-6.4473	-3.3256			511	-0.1829	-2.15853	-5.20111	-8.37608			511	0.37881	-1.38782	-1.80783	-7.68408			511	-0.56071	-2.51207	-0.86044	-5.52897
	510	1.28065	-1.99341	-7.39043	-3.68868			510	-0.000286865	-2.35178	-5.41595	-8.92575			510	0.57388	-1.59609	-2.14459	-7.99246			510	-0.88068	-3.02744	-1.20453	-5.95917
	509	0.84236	-2.80586	-7.53521	-4.09708			509	-0.08232	-2.43743	-5.70128	-9.43456			509	0.44858	-2.00927	-2.7126	-8.49165			509	-1.38955	-3.28043	-1.33841	-5.93377
	508	1.30491	-2.15865	-6.7928	-3.64133			508	0.14918	-2.82823	-5.41443	-9.56292			508	0.96493	-1.69751	-2.42354	-7.96663			508	-1.42336	-3.19433	-1.42022	-5.69327
	507	1.11878	-2.20747	-6.76832	-4.32071			507	-0.04924	-2.74377	-5.34595	-9.73073			507	1.21594	-1.91673	-2.67257	-8.64567			507	-1.15176	-3.12515	-0.99991	-5.36864
	506	0.75172	-2.17374	-7.70148	-5.1124			506	-0.33703	-2.89279	-5.25108	-9.70733			506	1.40197	-1.78644	-2.66283	-8.8217			506	-1.00512	-3.02966	-0.79983	-5.25986
	505	0.40321	-2.73589	-8.79812	-5.99946			505	-0.37956	-3.06152	-5.2111	-9.85881			505	0.60755	-1.62466	-3.02314	-9.50567			505	-0.50975	-3.11229	-1.056	-5.34562
	504	-0.01676	-2.93773	-9.53945	-6.49509			504	-0.1899	-3.11465	-4.96463	-9.71756			504	0.389	-2.67022	-2.83958	-10.7135			504	-0.53456	-2.96161	-1.34155	-5.48992
	503	0.41545	-4.07241	-10.5456	-6.45167			503	-0.13384	-3.31337	-5.27619	-10.6256			503	0.39358	-3.05475	-3.49351	-11.5542			503	-0.50118	-2.86532	-1.87465	-5.69206
	502	0.63629	-4.61075	-10.7685	-7.24514			502	0.18618	-3.17204	-5.33116	-11.5133			502	0.83977	-2.80442	-4.04606	-11.2695			502	-0.53551	-2.70175	-1.93655	-5.78572
	501	1.30044	-3.3036	-9.98495	-7.45147			501	-0.03342	-3.6609	-6.52634	-12.9318			501	0.87196	-2.24527	-3.48789	-11.2698			501	-0.76469	-3.50066	-2.21303	-6.13986
	500	0.64367	-3.74985	-11.1158	-8.24989			500	0.32736	-3.75643	-6.82231	-13.6826			500	0.33698	-2.89119	-3.83813	-12.4151			500	-0.48818	-3.53757	-1.96739	-6.57277
	499	1.16831	-4.25356	-12.1004	-9.43214			499	0.27619	-4.25699	-7.70147	-14.5668			499	0.98563	-3.45045	-5.02538	-13.471			499	-0.53142	-3.95063	-2.01822	-7.19283
	498	1.90526	-4.1261	-13.2242	-11.168			498	0.59139	-4.74646	-8.00563	-15.3748			498	0.61312	-3.62954	-5.82746	-14.989			498	-0.74558	-3.98288	-1.642	-7.9722
	497	1.8238	-5.09249	-14.9352	-12.6834			497	0.62031	-5.31069	-8.25536	-16.1364			497	0.28834	-4.4493	-6.07754	-16.5923			497	-0.61441	-4.21434	-1.96836	-8.46074
	496	1.94091	-5.73205	-16.3646	-14.3041			496	1.00483	-5.8222	-8.92235	-17.1785			496	0.52382	-4.58367	-7.07318	-18.6231			496	-0.60741	-4.57531	-1.87485	-8.93674
	495	2.83411	-5.53985	-17.2035	-16.11			495	0.84545	-6.16654	-9.36233	-18.4918			495	1.15373	-4.71369	-7.93619	-20.3555			495	-0.29226	-4.45362	-1.77487	-9.21454
	494	2.3194	-6.02524	-19.8723	-18.3871			494	1.35364	-6.59415	-10.2742	-20.2583			494	0.92304	-6.01116	-8.83476	-22.5844			494	-0.34563	-4.4701	-1.78291	-9.44574
	493	2.53696	-7.4774	-22.097	-21.2192			493	1.49331	-6.98893	-10.9137	-21.6036			493	0.94573	-7.34939	-9.54768	-25.3091			493	-0.19089	-4.53157	-1.80462	-9.54517
	492	3.36496	-7.82103	-23.7661	-25.0544			492	2.06964	-7.44063	-10.9849	-22.4697			492	1.16433	-8.97912	-11.6667	-28.8449			492	-0.02762	-4.78509	-2.10594	-9.64394
	491	3.48146	-8.33011	-24.9008	-28.4135			491	2.56175	-8.19544	-11.005	-23.8357			491	1.10939	-11.2592	-14.1689	-32.7427			491	0.18831	-5.04744	-1.79372	-9.76763
	490	3.98089	-9.47933	-26.0795	-32.2413			490	3.26642	-8.58808	-11.2528	-25.3787			490	1.67123	-13.1104	-17.1497	-38.3177			490	0.20979	-5.47074	-1.3657	-10.2525
	489	5.37882	-9.66102	-27.5914	-35.4165			489	3.99823	-10.3701	-12.4776	-27.4407			489	2.52972	-15.977	-19.816	-45.3748			489	0.12358	-6.17534	-1.45967	-11.5313
	488	6.54597	-10.0199	-28.0008	-38.0899			488	4.2469	-12.1272	-14.1989	-29.1123			488	2.56175	-20.4999	-24.8406	-53.7261			488	-0.11305	-7.08171	-1.78961	-13.1623
	487	7.1168	-10.7834	-28.2076	-40.4294			487	4.68419	-14.4133	-15.3253	-29.9861			487	2.37889	-26.3734	-31.7606	-63.3933			487	-0.26605	-8.30928	-1.71324	-14.1904
	486	7.59234	-11.4737	-28.0022	-41.711			486	5.25448	-16.0014	-16.1739	-30.0988			486	2.4703	-32.8935	-38.2037	-75.3612			486	0.22653	-9.42502	-1.84187	-14.5185
	485	7.5275	-12.5781	-27.3803	-40.9623			485	5.75093	-17.5545	-16.4086	-29.4358			485	2.65789	-40.1971	-45.0458	-85.7563			485	0.75643	-10.6434	-1.77375	-14.9873
	484	7.48669	-11.9078	-25.0166	-37.5108			484	6.08033	-18.373	-16.0537	-27.5562			484	3.55154	-46.9476	-51.9345	-94.0533			484	1.22035	-11.6044	-2.04711	-15.0792
	483	7.17768	-11.5214	-23.0756	-34.728			483	5.65011	-19.5259	-15.6554	-25.6681			483	4.1699	-55.4805	-57.8677	-99.6552			483	1.50051	-13.107	-2.24652	-16.2552
	482	6.77786	-11.6239	-19.8641	-29.7945			482	5.13868	-19.6605	-14.9594	-23.2223			482	4.2094	-63.809	-60.9645	-100.045			482	1.07601	-14.3256	-2.64021	-16.4546
	481	6.67698	-10.8663	-17.177	-23.2687			481	5.16331	-19.574	-13.448	-20.0837			481	4.41367	-69.4834	-61.727	-95.4563			481	1.16764	-14.9265	-2.50819	-14.965
	480	4.7992	-10.6366	-14.8842	-18.2328			480	5.02274	-19.0045	-11.5946	-17.4615			480	4.19941	-72.4515	-60.0527	-86.239			480	1.27776	-15.1786	-2.17515	-13.1883
	479	4.25269	-9.67166	-10.6837	-12.8383			479	5.23166	-19.0404	-9.14103	-13.8867			479	3.88134	-71.6414	-53.6318	-74.1663			479	1.57998	-14.7969	-2.41911	-10.63
	478	4.01266	-8.42909	-7.56623	-8.10608			478	4.23634	-18.2312	-7.12063	-10.3505			478	4.60326	-69.3222	-46.6339	-60.9373			478	1.45972	-15.1805	-2.82324	-9.31851
	477	2.45893	-7.14708	-4.85791	-1.72351			477	3.51206	-16.9651	-5.07566	-6.3298			477	5.15598	-63.6427	-38.1143	-46.677			477	1.81404	-15.6221	-3.16969	-8.14216
	476	0.35046	-5.76926	-2.06215	4.27103			476	2.81815	-14.8381	-3.3269	-2.64914			476	4.66772	-54.5575	-28.143	-33.3059			476	1.74593	-16.5481	-3.1636	-6.49439
	475	-0.02917	-5.15221	-0.21867	7.66151			475	2.51529	-12.1545	-1.02991	0.43136			475	2.74491	-44.9076	-21.0829	-20.4741			475	1.93841	-16.4883	-3.24331	-4.55879
	474	0.09528	-4.53036	1.89053	11.7751			474	2.3287	-9.59627	0.67205	3.03042			474	2.75572	-34.6336	-11.6497	-7.86726			474	2.29467	-15.6041	-3.52839	-1.68656
	473	0.12977	-3.0072	4.04956	15.497			473	2.70083	-6.84435	3.31256	5.43437			473	3.02695	-25.3425	-2.98593	3.93698			473	1.77474	-13.2594	-2.71892	0.94945
	472	-1.15245	-1.82972	5.17932	17.6788			472	2.78619	-5.01253	5.26612	7.39543			472	2.1114	-15.4789	4.72163	13.4606			472	1.63911	-11.6728	-2.01513	2.65925
	471	-1.25008	-1.3317	7.48774	19.4677			471	2.66494	-3.51238	6.60572	8.89889			471	1.87991	-5.40109	10.7623	22.3645			471	1.47123	-9.66835	-0.77617	3.82594
	470	-0.53004	-0.78077	10.3926	21.7428			470	2.70258	-2.42384	7.51284	9.07782			470	1.83502	4.20098	16.6768	29.2523			470	1.24494	-8.32904	-0.39322	5.49301
	469	-0.26972	-0.60874	10.3228	22.651			469	2.52678	-1.30582	7.89775	9.3716			469	1.48692	10.1819	19.8317	34.7463			469	1.58256	-6.33473	0.35935	6.73846
	468	-0.03139	0.82683	11.4211	22.7372			468	2.76918	-0.08307	8.5212	9.71498			468	2.12253	15.3779	22.9521	39.8537			468	1.48098	-4.77684	0.83912	8.30716
	467	0.4231	2.1756	12.2657	23.9568			467	2.60389	1.03605	8.53851	10.0493			467	2.10258	19.9168	25.4102	42.7409			467	1.57351	-3.13917	1.52927	8.87892
	466	-0.10964	2.75669	11.9683	23.7874			466	1.92874	1.82367	8.40052	10.3646			466	1.88832	22.5226	25.7467	44.0255			466	1.26096	-1.77287	1.61277	9.41475
	465	-0.33918	2.45723	12.7496	23.0701			465	1.59347	1.60315	8.04982	9.85453			465	1.16547	23.8578	25.2683	44.9509			465	0.97509	-0.39882	1.56328	9.07729
	464	0.94842	3.41621	14.0978	22.6642			464	1.46928	1.49094	7.75126	9.3377			464	1.05261	24.4774	25.4977	45.9222			464	1.0805	0.90605	1.78733	9.21599
	463	0.44872	3.32236	13.6517	22.1859			463	1.90751	1.41311	7.83066	9.16512			463	0.91226	23.3719	24.9442	43.8439			463	0.59454	1.87077	2.22007	8.76027
	462	0.47173	3.67491	13.9245	20.9706			462	2.65675	1.60205	8.00028	8.89114			462	0.73121	22.3001	23.8091	41.0004			462	0.76559	2.21543	2.77732	8.43063
	461	1.15939	4.35805	14.2325	20.5485			461	2.78202	2.16084	8.00529	8.84505			461	1.89364	22.6366	22.5822	38.8921			461	0.47843	2.16966	3.03066	8.17504
	460	1.09768	4.06479	13.5304	19.3197			460	2.54543	1.94165	7.64636	8.51525			460	2.3055	20.9057	21.0926	36.7581			460	0.50679	2.14716	2.90052	7.97225
	459	0.66101	4.14001	13.2517	18.303			459	2.30837	1.26342	6.93358	7.7769			459	1.32926	19.0756	18.702	33.8358			459	0.93958	2.0174	2.92561	7.38698
	458	0.89735	4.96768	13.1845	17.193			458	2.26098	1.09669	6.40585	6.96867			458	0.77008	17.6713	17.1307	31.2392			458	1.40459	2.208	2.95627	6.81287
	457	1.16966	5.12954	13.7615	15.6807			457	2.12279	0.93409	5.85599	5.67299			457	1.4961	16.1218	16.303	29.0187			457	1.38361	1.98296	2.86049	6.01079
	456	0.91531	5.19594	13.2447	15.2791			456	1.82731	1.4984	5.55638	5.14387			456	2.35865	14.9438	14.4669	26.6175			456	1.32286	2.03297	2.79971	5.69441
	455	0.78104	5.02978	11.6895	14.87			455	1.54633	1.58906	5.22745	4.75663			455	1.5518	13.867	13.1086	23.722			455	1.37524	1.84562	2.70029	5.61329
	454	0.58506	4.13353	10.8524	12.7152			454	1.19436	1.42337	4.79433	4.75235			454	0.55221	12.0218	11.761	21.4206			454	1.51162	2.10939	2.76035	5.73958
	453	1.43412	3.68924	10.4914	12.1378			453	1.08223	1.58336	4.54547	4.25732			453	0.89791	10.2926	10.5824	18.9984			453	1.47905	1.86945	2.64845	4.97248
	452	1.5248	3.9935	10.0687	11.8949			452	1.30517	1.18404	3.98864	3.85222			452	1.00548	9.12398	10.1244	17.3395			452	1.4489	1.52718	2.42611	4.2872
	451	1.18675	3.70404	10.7398	11.3096			451	1.48127	0.68556	3.46087	3.12461			451	1.34389	8.25522	9.0577	15.3424			451	1.64369	0.97014	2.22085	3.50267
	450	0.62403	3.81848	9.93698	11.4995			450	1.9853	0.57671	3.39752	3.01263			450	1.31321	7.50208	8.01833	13.7008			450	2.16914	0.92044	2.17937	3.45142
	449	0.96367	4.01104	8.70355	10.7601			449	2.31977	0.47047	3.2044	2.56266			449	1.72746	7.24968	7.5743	12.9568			449	2.06155	0.57654	2.31393	3.15749
	448	1.09284	4.42443	8.53341	9.62407			448	2.48619	0.76841	3.37842	2.46754			448	1.71813	6.81804	6.92146	12.485			448	1.893	0.43791	2.35731	2.70855
	447	1.30111	4.82742	7.87366	9.97758			447	2.32018	0.24053	2.86246	1.82842			447	1.28263	6.17295	6.32516	11.278			447	1.69265	0.15354	2.11166	2.08207
	446	2.07346	4.21841	8.31361	9.99968			446	1.93981	-0.41519	2.62978	1.7538			446	1.52609	5.85088	6.29609	10.0229			446	1.8083	-0.10914	1.65215	1.79459
	445	1.49699	3.67385	7.38849	9.08178			445	1.78007	-0.84802	2.37051	1.24307			445	1.47319	5.24658	5.81682	9.04354			445	1.8333	-0.11588	1.52132	1.6762
	444	1.28565	2.9204	6.31992	7.92361			444	2.08965	-1.02994	2.14527	1.45228			444	0.92604	4.3817	5.16865	8.03883			444	1.71626	-0.02704	1.47054	1.68647
	443	1.26537	3.25396	6.12874	7.74431			443	1.96112	-0.64298	1.93589	0.72942			443	1.34551	3.59493	4.65043	7.1412			443	1.63775	-0.38924	1.83519	1.66721
	442	0.70008	3.23563	5.17616	7.17722			442	1.40813	-0.86564	1.5119	0.70015			442	0.80104	3.20462	3.65239	6.15433			442	1.47026	-0.77596	1.75941	1.40304
	441	0.57696	3.43098	5.20512	6.82811			441	1.54692	-0.28273	1.45338	0.64216			441	0.92285	3.11943	3.68504	5.71761			441	1.73423	-0.73004	1.91477	1.70858
	440	1.01299	3.11983	5.18907	7.04936			440	1.53189	-0.40824	1.40687	0.42758			440	1.58784	2.98474	3.84205	5.5029			440	1.95858	-0.94902	1.74468	1.48828
	439	1.1072	2.47711	4.97237	6.79056			439	1.99765	-0.42157	1.38617	0.55732			439	1.51709	2.79682	3.41881	5.18025			439	2.31801	-0.65562	1.72756	1.22001
	438	1.54702	2.90824	5.13895	6.34957			438	1.9239	-0.65684	1.58321	0.57894			438	0.62988	2.87964	2.90956	4.38156			438	2.20571	-0.59542	1.41219	1.32165
	437	0.90504	2.86334	4.63446	5.94968			437	1.78661	-0.85948	1.17588	0.31682			437	0.5972	1.99869	2.48643	3.79189			437	1.73396	-0.59679	1.27675	0.86048
	436	0.3502	2.39877	3.83647	6.28729			436	1.6019	-1.15346	1.2195	0.24996			436	1.0857	1.6191	2.22171	3.25357			436	1.38585	-0.34114	0.88154	1.01643
	435	1.38212	2.46448	3.14756	5.95013			435	1.54732	-1.34534	0.86262	-0.51745			435	1.65199	1.91043	2.68388	2.74517			435	1.00087	-0.81197	0.51811	0.53271
	434	1.36733	2.6462	3.48915	5.4483			434	1.43714	-1.50887	0.89654	-0.63026			434	1.37498	2.05041	3.27729	2.22296			434	0.94328	-0.94184	0.43594	0.52119
	433	1.1622	2.10659	3.66795	4.82696			433	1.32659	-1.63594	0.44987	-1.15072			433	1.25266	1.08755	1.97515	1.56783			433	0.84853	-1.30091	0.31114	0.39411
	432	0.75322	1.84239	3.07169	4.18165			432	1.30878	-1.60637	0.46046	-1.0595			432	1.22238	0.37998	1.25843	1.14482			432	0.80048	-1.60095	0.36151	0.38847
	431	1.01451	2.01222	3.6018	4.6359			431	1.39826	-1.39899	0.11546	-0.85017			431	1.03628	0.5755	1.0018	0.99409			431	1.21981	-1.42503	0.20981	0.52719
	430	1.20879	2.48705	2.74914	5.22343			430	1.67243	-1.30786	0.04162	-0.86908			430	1.13174	1.18434	0.64081	0.79054			430	1.28819	-1.34014	0.20233	0.20802
	429	1.16951	1.96117	2.10857	5.26436			429	1.69602	-1.20473	0.07164	-0.83018			429	1.34582	0.81737	0.49021	0.6415			429	1.47961	-1.17102	0.7958	0.38195
	428	1.54646	1.99936	1.98199	4.75663			428	1.66185	-1.54242	-0.24335	-1.44138			428	1.46681	0.33145	0.19217	-0.06983			428	1.35355	-1.41235	1.04552	-0.11841
	427	1.08411	1.5791	1.33808	3.96973			427	1.50645	-1.85061	-0.2391	-1.78933			427	0.74263	-0.48934	-0.48509	-1.137			427	1.23189	-2.15101	1.28812	-0.30067
	426	1.3508	1.3966	0.85788	3.33623			426	1.40439	-2.07614	-0.26514	-1.86152			426	1.11515	-0.76836	0.04887	-1.25852			426	1.23748	-2.24096	1.39883	-0.39081
	425	1.46262	2.16545	-0.1247	3.07907			425	1.05438	-2.54672	-0.28069	-2.34123			425	1.57124	-0.87711	0.58991	-1.45421			425	1.11389	-2.45448	1.01367	-0.39169
	424	1.14507	1.95588	0.49914	3.10516			424	1.15233	-2.76643	-0.42443	-2.79506			424	1.7873	-0.48039	-0.04086	-1.8726			424	0.89374	-2.35057	0.86592	0.02133
	423	1.35297	0.82322	0.74858	3.16851			423	1.02704	-3.06843	-0.58554	-3.28825			423	1.56151	-0.95967	-0.63657	-2.56528			423	0.75859	-2.20568	0.47279	-0.50415
	422	1.04664	0.78578	-0.14719	2.6938			422	1.43155	-3.0357	-0.61949	-3.09803			422	0.82396	-1.35229	-0.93893	-2.58792			422	0.67998	-2.18131	0.73462	-0.88853
	421	0.14089	0.23521	-0.52041	1.96236			421	1.64479	-2.81178	-0.4566	-2.98535			421	0.70577	-2.03589	-1.69606	-2.88785			421	0.64943	-2.47453	1.06384	-1.0678
	420	0.21323	0.13556	-1.43186	2.36257			420	1.56207	-3.01019	-0.86049	-2.65469			420	0.4938	-2.37055	-1.24946	-3.1608			420	0.50578	-2.87163	1.15376	-1.01836
	419	0.65741	1.08493	-1.26515	2.94084			419	1.55616	-2.96428	-1.34849	-2.56509			419	0.98465	-2.20465	-1.36241	-3.37819			419	0.63218	-3.08935	0.94714	-0.77247
	418	0.16821	0.71399	-1.16971	2.39637			418	0.86599	-3.57676	-1.94368	-2.94905			418	0.60551	-2.60211	-1.59333	-3.32106			418	0.47903	-3.42613	0.57766	-1.20519
	417	0.08708	0.25314	-1.6974	1.35594			417	0.59555	-4.07152	-1.89926	-3.56152			417	0.33492	-2.92125	-1.70862	-3.94903			417	0.50986	-3.4808	0.35406	-1.48582
	416	0.35738	-0.03814	-1.76253	1.33195			416	0.49574	-4.6546	-1.78129	-4.15523			416	0.274	-2.52186	-2.1066	-4.52638			416	0.51213	-3.72242	0.0931	-1.81765
	415	0.34625	0.00379	-1.99977	1.24187			415	0.66204	-4.85285	-1.92898	-4.53931			415	0.1901	-2.96561	-2.17195	-5.23528			415	0.312	-3.83842	-0.04802	-2.18625
	414	-0.05423	-0.15014	-1.94032	0.87			414	0.85212	-4.73502	-1.98388	-4.58511			414	0.16841	-3.15543	-2.26429	-5.83548			414	0.36516	-3.99937	-0.11898	-2.26112
	413	-0.43087	-0.65003	-2.17407	0.18543			413	0.81177	-4.69194	-2.49364	-4.68671			413	0.26861	-3.45458	-2.85258	-5.96896			413	0.12204	-3.82832	-0.13826	-2.36918
	412	-0.51195	-0.56749	-2.56323	-0.0615			412	0.69442	-4.83292	-2.53492	-4.88663			412	-0.00354	-4.17978	-3.28376	-6.73407			412	0.20576	-3.86674	-0.13013	-2.22121
	411	-0.99521	-0.57398	-2.85486	0.28191			411	0.72736	-5.0881	-2.41495	-4.7314			411	-0.11141	-4.47937	-2.73116	-7.06442			411	0.41416	-3.88192	-0.15221	-2.39744
	410	-0.58132	-0.868	-3.67689	0.18506			410	0.8006	-5.34204	-2.62328	-5.16781			410	0.74183	-5.31577	-2.82123	-7.46894			410	0.24555	-4.02236	-0.12331	-2.51299
	409	-0.50577	-1.28751	-4.03129	-0.43796			409	0.59185	-5.4532	-2.98842	-5.41495			409	0.55251	-5.70045	-3.63864	-8.26437			409	0.15763	-4.11249	0.04131	-2.84339
	408	-0.74708	-1.55249	-4.48807	-0.45083			408	0.45421	-5.62919	-3.43636	-5.93139			408	0.22144	-5.5106	-4.62549	-9.04396			408	0.09952	-4.24727	0.13536	-2.73315
	407	-0.56732	-1.30178	-4.7439	-0.44076			407	0.34429	-5.93136	-3.2081	-6.46413			407	0.77326	-5.88547	-4.55464	-8.45806			407	0.47708	-4.60013	0.11321	-2.77993
	406	-0.32808	-1.40857	-4.86025	-0.60659			406	0.65628	-6.04955	-2.89814	-6.53817			406	0.36803	-6.56026	-4.86965	-8.54775			406	0.54131	-4.71265	-0.07048	-2.2136
	405	-1.01488	-1.80172	-5.43492	-1.76245			405	0.72411	-6.23498	-2.60347	-6.62034			405	-0.05805	-6.95839	-5.7491	-9.53822			405	0.5761	-4.82678	-0.30995	-2.38164
	404	-1.38104	-2.14264	-6.58477	-2.63529			404	0.41106	-6.51708	-2.88769	-6.11168			404	-0.2085	-7.3366	-5.95496	-10.8609			404	0.39024	-4.75455	-0.46242	-2.64608
	403	-0.67698	-1.86106	-6.37259	-2.25727			403	-0.30879	-6.91301	-3.33434	-5.83617			403	-0.04602	-7.65023	-5.47759	-10.8619			403	0.47444	-4.84761	-0.28339	-3.33427
	402	-0.98061	-2.32178	-6.73554	-2.03364			402	-0.71152	-7.24165	-3.99734	-6.19721			402	-0.43361	-8.24061	-5.8613	-11.777			402	0.31247	-5.08596	-0.3864	-3.86222
	401	-2.05351	-3.03185	-7.83858	-2.477			401	-1.17337	-7.42621	-4.64205	-6.89031			401	-0.47525	-8.39134	-6.27741	-12.2589			401	0.13778	-5.75532	-0.60771	-4.21507
	400	-2.29579	-3.40787	-8.54708	-2.41237			400	-0.90455	-7.7291	-4.79338	-7.80484			400	-0.49274	-9.11993	-7.12992	-12.1508			400	-0.12335	-5.88425	-0.74991	-4.34904
	399	-2.53943	-4.37782	-8.78197	-2.64757			399	-0.75423	-8.05081	-4.84666	-8.221			399	-0.8325	-10.4306	-7.31642	-13.3489			399	-0.15302	-6.21487	-0.91029	-4.23875
	398	-2.53647	-4.37987	-9.20249	-3.49987			398	-0.87399	-8.30823	-4.6994	-8.11817			398	-0.5833	-11.1491	-7.90518	-13.8659			398	0.02873	-5.98045	-0.84571	-4.28486
	397	-3.15056	-4.98537	-10.7103	-3.73715			397	-0.96437	-8.50984	-5.3454	-8.38223			397	-0.64821	-11.5248	-9.09653	-14.6732			397	-0.03072	-6.31932	-1.10723	-4.24059
	396	-3.48051	-6.20738	-12.1312	-4.80555			396	-1.41604	-8.9926	-6.17611	-8.663			396	-0.97295	-12.8335	-9.83273	-15.7998			396	-0.0925	-6.47113	-1.35823	-4.50403
	395	-4.05573	-6.90436	-13.9945	-5.08464			395	-1.84922	-9.52026	-6.87205	-9.38347			395	-1.45433	-13.1799	-10.4992	-16.6531			395	-0.44705	-6.84033	-1.68036	-4.57939
	394	-4.22409	-7.22506	-13.6918	-4.87556			394	-2.0334	-9.75767	-6.97147	-9.85804			394	-1.78166	-13.6012	-10.3731	-17.6332			394	-0.71896	-7.28024	-2.18361	-4.81476
	393	-4.11006	-7.31427	-14.5948	-5.10347			393	-2.34115	-10.1429	-6.83686	-9.80154			393	-1.91928	-14.6939	-10.8372	-18.3154			393	-1.17403	-7.80886	-2.48145	-5.2602
	392	-4.97409	-8.57371	-15.9377	-5.39256			392	-2.1461	-10.701	-6.84471	-9.40624			392	-2.50257	-15.7648	-10.4945	-18.5907			392	-1.54347	-8.29949	-3.03332	-5.70569
	391	-5.80388	-9.80565	-16.6762	-5.58694			391	-2.45564	-11.386	-7.29702	-9.85479			391	-3.1252	-16.3334	-11.2277	-18.2764			391	-1.5837	-8.50009	-3.1031	-6.00283
	390	-5.55468	-9.94977	-17.6927	-4.95535			390	-2.51492	-11.9528	-7.64513	-10.9023			390	-3.39881	-16.8799	-11.7788	-18.3929			390	-1.79671	-8.71184	-3.2734	-6.67767
	389	-5.67146	-10.3659	-17.9582	-5.22422			389	-2.49484	-11.8675	-8.05294	-11.6966			389	-3.02702	-16.9842	-10.7278	-18.4495			389	-1.68807	-8.81299	-2.85325	-7.35725
	388	-5.6388	-11.6314	-18.3941	-4.09801			388	-2.604	-12.3393	-8.27346	-11.8445			388	-3.33605	-17.6987	-11.8348	-18.5161			388	-1.8538	-9.39341	-2.94157	-7.29186
	387	-6.14273	-12.4759	-17.2244	-3.70782			387	-2.75156	-12.9852	-8.35454	-11.2145			387	-3.40464	-19.139	-13.5925	-19.2464			387	-1.83777	-9.97241	-2.85291	-7.08275
	386	-7.41711	-12.6089	-16.7146	-4.13857			386	-3.05609	-14.0437	-8.51923	-10.8549			386	-3.67694	-19.9972	-14.374	-19.48			386	-1.65415	-10.7943	-2.96579	-6.7596
	385	-7.82469	-12.9021	-16.6911	-3.60421			385	-3.35453	-14.3718	-8.73785	-10.1857			385	-4.13013	-21.3863	-15.3425	-18.9416			385	-1.7648	-11.3246	-3.68902	-6.74341
	384	-8.13128	-14.8471	-16.2966	-1.61812			384	-3.52557	-14.3454	-8.89448	-9.98			384	-4.9661	-22.1799	-15.9426	-18.9268			384	-1.84319	-11.5769	-4.45205	-7.56246
	383	-8.27597	-15.2338	-14.9244	0.14346			383	-3.63356	-14.1233	-8.59876	-9.28519			383	-6.10779	-22.8172	-16.2371	-18.4926			383	-2.32733	-11.4958	-5.17381	-8.37491
	382	-8.00259	-15.1484	-13.4701	2.69692			382	-3.43523	-14.6077	-8.41552	-9.04298			382	-5.1917	-23.7404	-14.7138	-16.1895			382	-2.17749	-11.6219	-5.60285	-8.35353
	381	-8.72473	-14.8975	-11.0024	4.01794			381	-3.38454	-15.0719	-8.35853	-8.60111			381	-4.92963	-24.0411	-14.5343	-14.71			381	-2.26538	-11.8883	-5.80367	-8.40789
	380	-8.59925	-14.1912	-9.49772	5.71276			380	-3.43255	-15.7856	-8.64839	-8.0682			380	-5.7394	-23.4759	-13.976	-13.3703			380	-1.97557	-12.6247	-5.97778	-8.55728
	379	-7.89087	-14.3344	-7.63458	7.88524			379	-3.25293	-15.9496	-7.97463	-6.64832			379	-6.61007	-24.3323	-13.2465	-11.8168			379	-2.02156	-13.1573	-5.67793	-8.36386
	378	-8.75446	-14.7697	-3.95261	11.5647			378	-3.37408	-15.6867	-7.36392	-4.74227			378	-7.00684	-23.0732	-12.6764	-8.0946			378	-1.91122	-13.9329	-5.81846	-8.15892
	377	-9.42485	-14.2574	-2.012	14.2226			377	-3.47891	-14.9189	-6.50528	-3.03527			377	-6.98633	-21.042	-11.8448	-5.14194			377	-1.89475	-14.1392	-5.8128	-7.23063
	376	-10.1416	-13.4351	-0.14833	16.8484			376	-3.76488	-14.6686	-5.80327	-1.74121			376	-6.17293	-20.0443	-10.3314	-1.91582			376	-2.03973	-14.3634	-6.09537	-6.90706
	375	-9.47972	-11.1226	3.58311	19.9012			375	-3.73885	-14.523	-4.87407	-1.12621			375	-5.49468	-18.8866	-7.69646	3.0295			375	-2.57247	-14.6051	-6.57514	-6.45663
	374	-8.79509	-10.3284	7.92838	23.9302			374	-3.17895	-14.085	-3.64496	0.37337			374	-5.83353	-16.512	-4.88355	8.25089			374	-2.26071	-14.4832	-6.65416	-5.64485
	373	-9.57526	-10.1034	10.61	26.586			373	-2.74934	-13.1969	-2.61989	1.81665			373	-6.44188	-14.7356	-3.22966	12.9011			373	-2.03827	-13.989	-6.75172	-4.94857
	372	-9.94303	-8.56162	13.794	29.8869			372	-2.88821	-11.7779	-2.19074	3.10696			372	-6.67285	-11.4611	-0.18126	17.9271			372	-1.24557	-13.2896	-6.95434	-4.01658
	371	-9.07126	-6.96195	17.6504	33.2575			371	-2.74055	-10.663	-1.10673	4.5094			371	-6.20553	-7.24623	3.39911	22.4282			371	-1.19845	-12.1312	-6.18688	-2.48823
	370	-8.59962	-5.85825	21.4622	36.9818			370	-2.63672	-9.63477	-0.29868	6.07244			370	-5.825	-3.63337	7.73383	29.2933			370	-1.11627	-11.5051	-5.22921	-1.18354
	369	-8.9752	-4.66376	24.0544	42.2453			369	-2.21024	-8.91424	1.07143	8.29006			369	-5.89664	-1.59434	11.3486	35.8826			369	-0.95966	-10.2468	-4.00697	0.39449
	368	-8.86665	-3.51922	25.8256	45.2102			368	-2.26512	-7.56425	3.38303	10.2232			368	-5.79001	2.42797	13.2648	40.6737			368	-0.50161	-9.73468	-3.16787	1.29851
	367	-8.81831	-2.76342	29.4808	48.2816			367	-2.25768	-6.60495	4.53579	11.4487			367	-5.22684	5.58354	16.1689	46.6623			367	-0.35013	-8.7638	-2.71298	2.0175
	366	-8.7448	-1.2003	32.3863	51.5614			366	-2.16955	-5.7384	5.76359	12.9822			366	-4.37647	10.0756	18.831	52.1949			366	-0.35291	-8.39722	-2.40455	2.85294
	365	-8.0848	1.19624	33.9758	53.8477			365	-2.1453	-4.3674	5.6897	14.1217			365	-4.33465	15.2161	22.4554	57.727			365	-0.51139	-7.57446	-1.85992	4.31176
	364	-7.23891	3.52446	35.4113	56.2841			364	-1.92678	-3.34501	6.51621	15.3648			364	-3.83531	17.6644	25.4885	62.967			364	-0.71867	-7.10265	-1.60204	4.48418
	363	-7.6718	4.65764	37.0619	59.3246			363	-1.79318	-2.23904	7.49329	16.1552			363	-4.08171	20.6245	28.1794	67.1213			363	-0.83756	-6.76825	-1.88055	5.1363
	362	-7.62231	5.87322	39.201	61.7718			362	-1.48161	-1.75393	8.77522	17.2744			362	-3.52154	25.6621	32.1933	71.197			362	-0.92282	-5.93254	-1.99049	4.65232
	361	-7.99829	6.34238	39.6835	64.4064			361	-1.59538	-1.37421	9.70046	18.47			361	-3.05466	28.0092	33.5393	75.7482			361	-1.02465	-5.20277	-1.46206	4.84596
	360	-8.19895	7.16299	41.6414	67.479			360	-1.28128	-0.76069	9.95656	19.6942			360	-3.32935	29.8816	37.4688	81.9707			360	-0.76164	-4.34836	-0.67197	5.32078
	359	-8.01549	8.90594	43.1449	69.4934			359	-1.11633	0.53526	10.7162	20.7052			359	-3.17284	35.14	41.1721	87.5029			359	-0.69436	-4.3111	-0.10058	6.40289
	358	-6.74612	10.3832	44.0951	71.5729			358	-0.75638	1.03535	10.7041	21.6028			358	-2.90508	39.0049	41.7881	90.5426			358	-0.24473	-3.8674	0.36073	7.5561
	357	-6.12625	10.8517	43.0814	73.5428			357	-0.73504	1.80569	11.5174	22.3847			357	-2.51405	42.3798	43.8029	93.6537			357	-0.24211	-3.04044	0.67167	8.77929
	356	-6.1461	11.4144	44.8797	73.6218			356	-0.69179	2.20879	11.6543	22.6488			356	-2.20986	44.9402	45.5107	97.7836			356	-0.53463	-1.70237	1.2132	8.77963
	355	-5.79474	12.4787	46.6706	75.593			355	-0.45613	2.64749	12.7683	23.0896			355	-2.04754	46.0054	46.4341	101.641			355	-0.39788	-0.94112	1.49586	9.16751
	354	-6.18484	12.3869	46.6584	76.7193			354	-0.51172	3.5282	13.3383	24.1111			354	-0.95417	47.3619	48.0454	105.087			354	-0.5971	-0.70946	1.70241	9.02274
	353	-5.49359	12.4006	46.5016	77.7675			353	-0.24676	4.35948	13.9612	24.7965			353	-0.73023	49.9727	49.7529	106.698			353	-0.09473	-0.22454	1.65851	9.36369
	352	-4.16086	13.6152	47.0041	80.1237			352	0.20226	5.24302	14.3009	25.8175			352	-1.86133	51.8667	52.4528	109.184			352	0.20082	0.16495	1.48593	9.52959
	351	-3.64591	14.8895	47.3721	81.8189			351	-0.0399	5.72065	14.872	25.5439			351	-2.15349	53.8737	53.8662	113.048			351	0.10933	0.33976	1.2955	9.41886
	350	-4.66272	14.2336	46.1959	83.2464			350	0.02276	6.75945	16.2384	25.8979			350	-0.58223	55.175	54.2953	115.59			350	0.00244	0.86175	0.96849	9.0752

[truncated: 6 more sheets: Fig.S11, Fig.S12, Fig.S13, Fig.S14, Fig.S15, Fig.S16]
